# Supplementary material for: Total Synthesis and Biological Profiling of Putative (±)-Marinoaziridine B and (±)-N-Methyl Marinoaziridine A
Source: Mar Drugs. 2024 Jul 3;22(7):310. doi: 10.3390/md22070310 (PMC11278217; doi:10.3390/md22070310)
Supplement: Supplementary file 1 [file marinedrugs-22-00310-s001.zip]

Archive with 538 entries (464 files):
- marinedrugs-3008265 S1.pdf
- marinedrugs-3008265 S2 marinoaziridines NMR spectra data/
- marinedrugs-3008265 S2 marinoaziridines NMR spectra data/marinoaziridina_noesy/
- marinedrugs-3008265 S2 marinoaziridines NMR spectra data/marinoaziridina_noesy/1/
- marinedrugs-3008265 S2 marinoaziridines NMR spectra data/marinoaziridina_noesy/1/acqu
- marinedrugs-3008265 S2 marinoaziridines NMR spectra data/marinoaziridina_noesy/1/acqus
- marinedrugs-3008265 S2 marinoaziridines NMR spectra data/marinoaziridina_noesy/1/audita.txt
- marinedrugs-3008265 S2 marinoaziridines NMR spectra data/marinoaziridina_noesy/1/fid
- marinedrugs-3008265 S2 marinoaziridines NMR spectra data/marinoaziridina_noesy/1/format.temp
- marinedrugs-3008265 S2 marinoaziridines NMR spectra data/marinoaziridina_noesy/1/pdata/
- marinedrugs-3008265 S2 marinoaziridines NMR spectra data/marinoaziridina_noesy/1/pdata/1/
- marinedrugs-3008265 S2 marinoaziridines NMR spectra data/marinoaziridina_noesy/1/pdata/1/auditp.txt
- marinedrugs-3008265 S2 marinoaziridines NMR spectra data/marinoaziridina_noesy/1/pdata/1/cycalc.log
- marinedrugs-3008265 S2 marinoaziridines NMR spectra data/marinoaziridina_noesy/1/pdata/1/filteredpeaks.txt
- marinedrugs-3008265 S2 marinoaziridines NMR spectra data/marinoaziridina_noesy/1/pdata/1/intrng
- marinedrugs-3008265 S2 marinoaziridines NMR spectra data/marinoaziridina_noesy/1/pdata/1/outd
- marinedrugs-3008265 S2 marinoaziridines NMR spectra data/marinoaziridina_noesy/1/pdata/1/peaklist.xml
- marinedrugs-3008265 S2 marinoaziridines NMR spectra data/marinoaziridina_noesy/1/pdata/1/peaks.csv
- marinedrugs-3008265 S2 marinoaziridines NMR spectra data/marinoaziridina_noesy/1/pdata/1/proc
- marinedrugs-3008265 S2 marinoaziridines NMR spectra data/marinoaziridina_noesy/1/pdata/1/procs
- marinedrugs-3008265 S2 marinoaziridines NMR spectra data/marinoaziridina_noesy/1/pdata/1/title
- marinedrugs-3008265 S2 marinoaziridines NMR spectra data/marinoaziridina_noesy/1/prosol_History
- marinedrugs-3008265 S2 marinoaziridines NMR spectra data/marinoaziridina_noesy/1/pulseprogram
- marinedrugs-3008265 S2 marinoaziridines NMR spectra data/marinoaziridina_noesy/1/scon2
- marinedrugs-3008265 S2 marinoaziridines NMR spectra data/marinoaziridina_noesy/1/uxnmr.par
- marinedrugs-3008265 S2 marinoaziridines NMR spectra data/marinoaziridina_noesy/3/
- marinedrugs-3008265 S2 marinoaziridines NMR spectra data/marinoaziridina_noesy/3/acqu
- marinedrugs-3008265 S2 marinoaziridines NMR spectra data/marinoaziridina_noesy/3/acqu2
- marinedrugs-3008265 S2 marinoaziridines NMR spectra data/marinoaziridina_noesy/3/acqu2s
- marinedrugs-3008265 S2 marinoaziridines NMR spectra data/marinoaziridina_noesy/3/acqus
- marinedrugs-3008265 S2 marinoaziridines NMR spectra data/marinoaziridina_noesy/3/audita.txt
- marinedrugs-3008265 S2 marinoaziridines NMR spectra data/marinoaziridina_noesy/3/format.temp
- marinedrugs-3008265 S2 marinoaziridines NMR spectra data/marinoaziridina_noesy/3/pdata/
- marinedrugs-3008265 S2 marinoaziridines NMR spectra data/marinoaziridina_noesy/3/pdata/1/
- marinedrugs-3008265 S2 marinoaziridines NMR spectra data/marinoaziridina_noesy/3/pdata/1/auditp.txt
- marinedrugs-3008265 S2 marinoaziridines NMR spectra data/marinoaziridina_noesy/3/pdata/1/clevels
- marinedrugs-3008265 S2 marinoaziridines NMR spectra data/marinoaziridina_noesy/3/pdata/1/curdat2
- marinedrugs-3008265 S2 marinoaziridines NMR spectra data/marinoaziridina_noesy/3/pdata/1/outd
- marinedrugs-3008265 S2 marinoaziridines NMR spectra data/marinoaziridina_noesy/3/pdata/1/proc
- marinedrugs-3008265 S2 marinoaziridines NMR spectra data/marinoaziridina_noesy/3/pdata/1/proc2
- marinedrugs-3008265 S2 marinoaziridines NMR spectra data/marinoaziridina_noesy/3/pdata/1/proc2s
- marinedrugs-3008265 S2 marinoaziridines NMR spectra data/marinoaziridina_noesy/3/pdata/1/procs
- marinedrugs-3008265 S2 marinoaziridines NMR spectra data/marinoaziridina_noesy/3/pdata/1/title
- marinedrugs-3008265 S2 marinoaziridines NMR spectra data/marinoaziridina_noesy/3/pdata/1000/
- marinedrugs-3008265 S2 marinoaziridines NMR spectra data/marinoaziridina_noesy/3/pdata/1000/auditp.txt
- marinedrugs-3008265 S2 marinoaziridines NMR spectra data/marinoaziridina_noesy/3/pdata/1000/outd
- marinedrugs-3008265 S2 marinoaziridines NMR spectra data/marinoaziridina_noesy/3/pdata/1000/peaklist.xml
- marinedrugs-3008265 S2 marinoaziridines NMR spectra data/marinoaziridina_noesy/3/pdata/1000/proc
- marinedrugs-3008265 S2 marinoaziridines NMR spectra data/marinoaziridina_noesy/3/pdata/1000/procs
- marinedrugs-3008265 S2 marinoaziridines NMR spectra data/marinoaziridina_noesy/3/pdata/1000/used_from
- marinedrugs-3008265 S2 marinoaziridines NMR spectra data/marinoaziridina_noesy/3/pdata/1001/
- marinedrugs-3008265 S2 marinoaziridines NMR spectra data/marinoaziridina_noesy/3/pdata/1001/auditp.txt
- marinedrugs-3008265 S2 marinoaziridines NMR spectra data/marinoaziridina_noesy/3/pdata/1001/curdat2
- marinedrugs-3008265 S2 marinoaziridines NMR spectra data/marinoaziridina_noesy/3/pdata/1001/outd
- marinedrugs-3008265 S2 marinoaziridines NMR spectra data/marinoaziridina_noesy/3/pdata/1001/proc
- marinedrugs-3008265 S2 marinoaziridines NMR spectra data/marinoaziridina_noesy/3/pdata/1001/procs
- marinedrugs-3008265 S2 marinoaziridines NMR spectra data/marinoaziridina_noesy/3/pdata/1001/used_from
- marinedrugs-3008265 S2 marinoaziridines NMR spectra data/marinoaziridina_noesy/3/pdata/1002/
- marinedrugs-3008265 S2 marinoaziridines NMR spectra data/marinoaziridina_noesy/3/pdata/1002/auditp.txt
- marinedrugs-3008265 S2 marinoaziridines NMR spectra data/marinoaziridina_noesy/3/pdata/1002/outd
- marinedrugs-3008265 S2 marinoaziridines NMR spectra data/marinoaziridina_noesy/3/pdata/1002/proc
- marinedrugs-3008265 S2 marinoaziridines NMR spectra data/marinoaziridina_noesy/3/pdata/1002/procs
- marinedrugs-3008265 S2 marinoaziridines NMR spectra data/marinoaziridina_noesy/3/pdata/1002/used_from
- marinedrugs-3008265 S2 marinoaziridines NMR spectra data/marinoaziridina_noesy/3/pdata/1003/
- marinedrugs-3008265 S2 marinoaziridines NMR spectra data/marinoaziridina_noesy/3/pdata/1003/auditp.txt
- marinedrugs-3008265 S2 marinoaziridines NMR spectra data/marinoaziridina_noesy/3/pdata/1003/curdat2
- marinedrugs-3008265 S2 marinoaziridines NMR spectra data/marinoaziridina_noesy/3/pdata/1003/outd
- marinedrugs-3008265 S2 marinoaziridines NMR spectra data/marinoaziridina_noesy/3/pdata/1003/proc
- marinedrugs-3008265 S2 marinoaziridines NMR spectra data/marinoaziridina_noesy/3/pdata/1003/procs
- marinedrugs-3008265 S2 marinoaziridines NMR spectra data/marinoaziridina_noesy/3/pdata/1003/used_from
- marinedrugs-3008265 S2 marinoaziridines NMR spectra data/marinoaziridina_noesy/3/prosol_History
- marinedrugs-3008265 S2 marinoaziridines NMR spectra data/marinoaziridina_noesy/3/pulseprogram
- marinedrugs-3008265 S2 marinoaziridines NMR spectra data/marinoaziridina_noesy/3/scon2
- marinedrugs-3008265 S2 marinoaziridines NMR spectra data/marinoaziridina_noesy/3/ser
- marinedrugs-3008265 S2 marinoaziridines NMR spectra data/marinoaziridina_noesy/3/uxnmr.par
- marinedrugs-3008265 S2 marinoaziridines NMR spectra data/marinoaziridinb/
- marinedrugs-3008265 S2 marinoaziridines NMR spectra data/marinoaziridinb/1/
- marinedrugs-3008265 S2 marinoaziridines NMR spectra data/marinoaziridinb/1/acqu
- marinedrugs-3008265 S2 marinoaziridines NMR spectra data/marinoaziridinb/1/acqus
- marinedrugs-3008265 S2 marinoaziridines NMR spectra data/marinoaziridinb/1/audita.txt
- marinedrugs-3008265 S2 marinoaziridines NMR spectra data/marinoaziridinb/1/fid
- marinedrugs-3008265 S2 marinoaziridines NMR spectra data/marinoaziridinb/1/format.temp
- marinedrugs-3008265 S2 marinoaziridines NMR spectra data/marinoaziridinb/1/pdata/
- marinedrugs-3008265 S2 marinoaziridines NMR spectra data/marinoaziridinb/1/pdata/1/
- marinedrugs-3008265 S2 marinoaziridines NMR spectra data/marinoaziridinb/1/pdata/1/auditp.txt
- marinedrugs-3008265 S2 marinoaziridines NMR spectra data/marinoaziridinb/1/pdata/1/cycalc.log
- marinedrugs-3008265 S2 marinoaziridines NMR spectra data/marinoaziridinb/1/pdata/1/filteredpeaks.txt
- marinedrugs-3008265 S2 marinoaziridines NMR spectra data/marinoaziridinb/1/pdata/1/integrals.txt
- marinedrugs-3008265 S2 marinoaziridines NMR spectra data/marinoaziridinb/1/pdata/1/intrng
- marinedrugs-3008265 S2 marinoaziridines NMR spectra data/marinoaziridinb/1/pdata/1/outd
- marinedrugs-3008265 S2 marinoaziridines NMR spectra data/marinoaziridinb/1/pdata/1/peaklist.xml
- marinedrugs-3008265 S2 marinoaziridines NMR spectra data/marinoaziridinb/1/pdata/1/peaks.csv
- marinedrugs-3008265 S2 marinoaziridines NMR spectra data/marinoaziridinb/1/pdata/1/proc
- marinedrugs-3008265 S2 marinoaziridines NMR spectra data/marinoaziridinb/1/pdata/1/procs
- marinedrugs-3008265 S2 marinoaziridines NMR spectra data/marinoaziridinb/1/pdata/1/title
- marinedrugs-3008265 S2 marinoaziridines NMR spectra data/marinoaziridinb/1/prosol_History
- marinedrugs-3008265 S2 marinoaziridines NMR spectra data/marinoaziridinb/1/pulseprogram
- marinedrugs-3008265 S2 marinoaziridines NMR spectra data/marinoaziridinb/1/scon2
- marinedrugs-3008265 S2 marinoaziridines NMR spectra data/marinoaziridinb/1/uxnmr.par
- marinedrugs-3008265 S2 marinoaziridines NMR spectra data/marinoaziridinb/2/
- marinedrugs-3008265 S2 marinoaziridines NMR spectra data/marinoaziridinb/2/acqu
- marinedrugs-3008265 S2 marinoaziridines NMR spectra data/marinoaziridinb/2/acqu2
- marinedrugs-3008265 S2 marinoaziridines NMR spectra data/marinoaziridinb/2/acqu2s
- marinedrugs-3008265 S2 marinoaziridines NMR spectra data/marinoaziridinb/2/acqus
- marinedrugs-3008265 S2 marinoaziridines NMR spectra data/marinoaziridinb/2/audita.txt
- marinedrugs-3008265 S2 marinoaziridines NMR spectra data/marinoaziridinb/2/format.temp
- marinedrugs-3008265 S2 marinoaziridines NMR spectra data/marinoaziridinb/2/pdata/
- marinedrugs-3008265 S2 marinoaziridines NMR spectra data/marinoaziridinb/2/pdata/1/
- marinedrugs-3008265 S2 marinoaziridines NMR spectra data/marinoaziridinb/2/pdata/1/auditp.txt
- marinedrugs-3008265 S2 marinoaziridines NMR spectra data/marinoaziridinb/2/pdata/1/clevels
- marinedrugs-3008265 S2 marinoaziridines NMR spectra data/marinoaziridinb/2/pdata/1/curdat2
- marinedrugs-3008265 S2 marinoaziridines NMR spectra data/marinoaziridinb/2/pdata/1/outd
- marinedrugs-3008265 S2 marinoaziridines NMR spectra data/marinoaziridinb/2/pdata/1/proc
- marinedrugs-3008265 S2 marinoaziridines NMR spectra data/marinoaziridinb/2/pdata/1/proc2
- marinedrugs-3008265 S2 marinoaziridines NMR spectra data/marinoaziridinb/2/pdata/1/proc2s
- marinedrugs-3008265 S2 marinoaziridines NMR spectra data/marinoaziridinb/2/pdata/1/procs
- marinedrugs-3008265 S2 marinoaziridines NMR spectra data/marinoaziridinb/2/pdata/1/title
- marinedrugs-3008265 S2 marinoaziridines NMR spectra data/marinoaziridinb/2/prosol_History
- marinedrugs-3008265 S2 marinoaziridines NMR spectra data/marinoaziridinb/2/pulseprogram
- marinedrugs-3008265 S2 marinoaziridines NMR spectra data/marinoaziridinb/2/scon2
- marinedrugs-3008265 S2 marinoaziridines NMR spectra data/marinoaziridinb/2/ser
- marinedrugs-3008265 S2 marinoaziridines NMR spectra data/marinoaziridinb/2/uxnmr.par
- marinedrugs-3008265 S2 marinoaziridines NMR spectra data/marinoaziridinb/3/
- marinedrugs-3008265 S2 marinoaziridines NMR spectra data/marinoaziridinb/3/acqu
- marinedrugs-3008265 S2 marinoaziridines NMR spectra data/marinoaziridinb/3/acqu2
- marinedrugs-3008265 S2 marinoaziridines NMR spectra data/marinoaziridinb/3/acqu2s
- marinedrugs-3008265 S2 marinoaziridines NMR spectra data/marinoaziridinb/3/acqus
- marinedrugs-3008265 S2 marinoaziridines NMR spectra data/marinoaziridinb/3/audita.txt
- marinedrugs-3008265 S2 marinoaziridines NMR spectra data/marinoaziridinb/3/cpdprg2
- marinedrugs-3008265 S2 marinoaziridines NMR spectra data/marinoaziridinb/3/format.temp
- marinedrugs-3008265 S2 marinoaziridines NMR spectra data/marinoaziridinb/3/pdata/
- marinedrugs-3008265 S2 marinoaziridines NMR spectra data/marinoaziridinb/3/pdata/1/
- marinedrugs-3008265 S2 marinoaziridines NMR spectra data/marinoaziridinb/3/pdata/1/auditp.txt
- marinedrugs-3008265 S2 marinoaziridines NMR spectra data/marinoaziridinb/3/pdata/1/clevels
- marinedrugs-3008265 S2 marinoaziridines NMR spectra data/marinoaziridinb/3/pdata/1/curdat2
- marinedrugs-3008265 S2 marinoaziridines NMR spectra data/marinoaziridinb/3/pdata/1/outd
- marinedrugs-3008265 S2 marinoaziridines NMR spectra data/marinoaziridinb/3/pdata/1/proc
- marinedrugs-3008265 S2 marinoaziridines NMR spectra data/marinoaziridinb/3/pdata/1/proc2
- marinedrugs-3008265 S2 marinoaziridines NMR spectra data/marinoaziridinb/3/pdata/1/proc2s
- marinedrugs-3008265 S2 marinoaziridines NMR spectra data/marinoaziridinb/3/pdata/1/procs
- marinedrugs-3008265 S2 marinoaziridines NMR spectra data/marinoaziridinb/3/pdata/1/title
- marinedrugs-3008265 S2 marinoaziridines NMR spectra data/marinoaziridinb/3/prosol_History
- marinedrugs-3008265 S2 marinoaziridines NMR spectra data/marinoaziridinb/3/pulseprogram
- marinedrugs-3008265 S2 marinoaziridines NMR spectra data/marinoaziridinb/3/scon2
- marinedrugs-3008265 S2 marinoaziridines NMR spectra data/marinoaziridinb/3/ser
- marinedrugs-3008265 S2 marinoaziridines NMR spectra data/marinoaziridinb/3/spnam14
- marinedrugs-3008265 S2 marinoaziridines NMR spectra data/marinoaziridinb/3/spnam3
- marinedrugs-3008265 S2 marinoaziridines NMR spectra data/marinoaziridinb/3/spnam31
- marinedrugs-3008265 S2 marinoaziridines NMR spectra data/marinoaziridinb/3/spnam7
- marinedrugs-3008265 S2 marinoaziridines NMR spectra data/marinoaziridinb/3/uxnmr.par
- marinedrugs-3008265 S2 marinoaziridines NMR spectra data/marinoaziridinb/4/
- marinedrugs-3008265 S2 marinoaziridines NMR spectra data/marinoaziridinb/4/acqu
- marinedrugs-3008265 S2 marinoaziridines NMR spectra data/marinoaziridinb/4/acqu2
- marinedrugs-3008265 S2 marinoaziridines NMR spectra data/marinoaziridinb/4/acqu2s
- marinedrugs-3008265 S2 marinoaziridines NMR spectra data/marinoaziridinb/4/acqus
- marinedrugs-3008265 S2 marinoaziridines NMR spectra data/marinoaziridinb/4/audita.txt
- marinedrugs-3008265 S2 marinoaziridines NMR spectra data/marinoaziridinb/4/format.temp
- marinedrugs-3008265 S2 marinoaziridines NMR spectra data/marinoaziridinb/4/pdata/
- marinedrugs-3008265 S2 marinoaziridines NMR spectra data/marinoaziridinb/4/pdata/1/
- marinedrugs-3008265 S2 marinoaziridines NMR spectra data/marinoaziridinb/4/pdata/1/auditp.txt
- marinedrugs-3008265 S2 marinoaziridines NMR spectra data/marinoaziridinb/4/pdata/1/clevels
- marinedrugs-3008265 S2 marinoaziridines NMR spectra data/marinoaziridinb/4/pdata/1/curdat2
- marinedrugs-3008265 S2 marinoaziridines NMR spectra data/marinoaziridinb/4/pdata/1/outd
- marinedrugs-3008265 S2 marinoaziridines NMR spectra data/marinoaziridinb/4/pdata/1/proc
- marinedrugs-3008265 S2 marinoaziridines NMR spectra data/marinoaziridinb/4/pdata/1/proc2
- marinedrugs-3008265 S2 marinoaziridines NMR spectra data/marinoaziridinb/4/pdata/1/proc2s
- marinedrugs-3008265 S2 marinoaziridines NMR spectra data/marinoaziridinb/4/pdata/1/procs
- marinedrugs-3008265 S2 marinoaziridines NMR spectra data/marinoaziridinb/4/pdata/1/title
- marinedrugs-3008265 S2 marinoaziridines NMR spectra data/marinoaziridinb/4/prosol_History
- marinedrugs-3008265 S2 marinoaziridines NMR spectra data/marinoaziridinb/4/pulseprogram
- marinedrugs-3008265 S2 marinoaziridines NMR spectra data/marinoaziridinb/4/scon2
- marinedrugs-3008265 S2 marinoaziridines NMR spectra data/marinoaziridinb/4/ser
- marinedrugs-3008265 S2 marinoaziridines NMR spectra data/marinoaziridinb/4/uxnmr.par
- marinedrugs-3008265 S2 marinoaziridines NMR spectra data/marinoaziridinb/5/
- marinedrugs-3008265 S2 marinoaziridines NMR spectra data/marinoaziridinb/5/acqu
- marinedrugs-3008265 S2 marinoaziridines NMR spectra data/marinoaziridinb/5/acqu2
- marinedrugs-3008265 S2 marinoaziridines NMR spectra data/marinoaziridinb/5/acqu2s
- marinedrugs-3008265 S2 marinoaziridines NMR spectra data/marinoaziridinb/5/acqus
- marinedrugs-3008265 S2 marinoaziridines NMR spectra data/marinoaziridinb/5/audita.txt
- marinedrugs-3008265 S2 marinoaziridines NMR spectra data/marinoaziridinb/5/format.temp
- marinedrugs-3008265 S2 marinoaziridines NMR spectra data/marinoaziridinb/5/pdata/
- marinedrugs-3008265 S2 marinoaziridines NMR spectra data/marinoaziridinb/5/pdata/1/
- marinedrugs-3008265 S2 marinoaziridines NMR spectra data/marinoaziridinb/5/pdata/1/auditp.txt
- marinedrugs-3008265 S2 marinoaziridines NMR spectra data/marinoaziridinb/5/pdata/1/clevels
- marinedrugs-3008265 S2 marinoaziridines NMR spectra data/marinoaziridinb/5/pdata/1/curdat2
- marinedrugs-3008265 S2 marinoaziridines NMR spectra data/marinoaziridinb/5/pdata/1/outd
- marinedrugs-3008265 S2 marinoaziridines NMR spectra data/marinoaziridinb/5/pdata/1/proc
- marinedrugs-3008265 S2 marinoaziridines NMR spectra data/marinoaziridinb/5/pdata/1/proc2
- marinedrugs-3008265 S2 marinoaziridines NMR spectra data/marinoaziridinb/5/pdata/1/proc2s
- marinedrugs-3008265 S2 marinoaziridines NMR spectra data/marinoaziridinb/5/pdata/1/procs
- marinedrugs-3008265 S2 marinoaziridines NMR spectra data/marinoaziridinb/5/pdata/1/title
- marinedrugs-3008265 S2 marinoaziridines NMR spectra data/marinoaziridinb/5/pdata/1000/
- marinedrugs-3008265 S2 marinoaziridines NMR spectra data/marinoaziridinb/5/pdata/1000/auditp.txt
- marinedrugs-3008265 S2 marinoaziridines NMR spectra data/marinoaziridinb/5/pdata/1000/outd
- marinedrugs-3008265 S2 marinoaziridines NMR spectra data/marinoaziridinb/5/pdata/1000/peaklist.xml
- marinedrugs-3008265 S2 marinoaziridines NMR spectra data/marinoaziridinb/5/pdata/1000/proc
- marinedrugs-3008265 S2 marinoaziridines NMR spectra data/marinoaziridinb/5/pdata/1000/procs
- marinedrugs-3008265 S2 marinoaziridines NMR spectra data/marinoaziridinb/5/pdata/1000/used_from
- marinedrugs-3008265 S2 marinoaziridines NMR spectra data/marinoaziridinb/5/pdata/1001/
- marinedrugs-3008265 S2 marinoaziridines NMR spectra data/marinoaziridinb/5/pdata/1001/auditp.txt
- marinedrugs-3008265 S2 marinoaziridines NMR spectra data/marinoaziridinb/5/pdata/1001/curdat2
- marinedrugs-3008265 S2 marinoaziridines NMR spectra data/marinoaziridinb/5/pdata/1001/outd
- marinedrugs-3008265 S2 marinoaziridines NMR spectra data/marinoaziridinb/5/pdata/1001/proc
- marinedrugs-3008265 S2 marinoaziridines NMR spectra data/marinoaziridinb/5/pdata/1001/procs
- marinedrugs-3008265 S2 marinoaziridines NMR spectra data/marinoaziridinb/5/pdata/1001/used_from
- marinedrugs-3008265 S2 marinoaziridines NMR spectra data/marinoaziridinb/5/pdata/1002/
- marinedrugs-3008265 S2 marinoaziridines NMR spectra data/marinoaziridinb/5/pdata/1002/auditp.txt
- marinedrugs-3008265 S2 marinoaziridines NMR spectra data/marinoaziridinb/5/pdata/1002/outd
- marinedrugs-3008265 S2 marinoaziridines NMR spectra data/marinoaziridinb/5/pdata/1002/proc
- marinedrugs-3008265 S2 marinoaziridines NMR spectra data/marinoaziridinb/5/pdata/1002/procs
- marinedrugs-3008265 S2 marinoaziridines NMR spectra data/marinoaziridinb/5/pdata/1002/used_from
- marinedrugs-3008265 S2 marinoaziridines NMR spectra data/marinoaziridinb/5/pdata/1003/
- marinedrugs-3008265 S2 marinoaziridines NMR spectra data/marinoaziridinb/5/pdata/1003/auditp.txt
- marinedrugs-3008265 S2 marinoaziridines NMR spectra data/marinoaziridinb/5/pdata/1003/curdat2
- marinedrugs-3008265 S2 marinoaziridines NMR spectra data/marinoaziridinb/5/pdata/1003/outd
- marinedrugs-3008265 S2 marinoaziridines NMR spectra data/marinoaziridinb/5/pdata/1003/proc
- marinedrugs-3008265 S2 marinoaziridines NMR spectra data/marinoaziridinb/5/pdata/1003/procs
- marinedrugs-3008265 S2 marinoaziridines NMR spectra data/marinoaziridinb/5/pdata/1003/used_from
- marinedrugs-3008265 S2 marinoaziridines NMR spectra data/marinoaziridinb/5/prosol_History
- marinedrugs-3008265 S2 marinoaziridines NMR spectra data/marinoaziridinb/5/pulseprogram
- marinedrugs-3008265 S2 marinoaziridines NMR spectra data/marinoaziridinb/5/scon2
- marinedrugs-3008265 S2 marinoaziridines NMR spectra data/marinoaziridinb/5/ser
- marinedrugs-3008265 S2 marinoaziridines NMR spectra data/marinoaziridinb/5/spnam29
- marinedrugs-3008265 S2 marinoaziridines NMR spectra data/marinoaziridinb/5/uxnmr.par
- marinedrugs-3008265 S2 marinoaziridines NMR spectra data/marinoaziridinb/6/
- marinedrugs-3008265 S2 marinoaziridines NMR spectra data/marinoaziridinb/6/acqu
- marinedrugs-3008265 S2 marinoaziridines NMR spectra data/marinoaziridinb/6/acqus
- marinedrugs-3008265 S2 marinoaziridines NMR spectra data/marinoaziridinb/6/audita.txt
- marinedrugs-3008265 S2 marinoaziridines NMR spectra data/marinoaziridinb/6/cpdprg2
- marinedrugs-3008265 S2 marinoaziridines NMR spectra data/marinoaziridinb/6/fid
- marinedrugs-3008265 S2 marinoaziridines NMR spectra data/marinoaziridinb/6/format.temp
- marinedrugs-3008265 S2 marinoaziridines NMR spectra data/marinoaziridinb/6/pdata/
- marinedrugs-3008265 S2 marinoaziridines NMR spectra data/marinoaziridinb/6/pdata/1/
- marinedrugs-3008265 S2 marinoaziridines NMR spectra data/marinoaziridinb/6/pdata/1/auditp.txt
- marinedrugs-3008265 S2 marinoaziridines NMR spectra data/marinoaziridinb/6/pdata/1/cycalc.log
- marinedrugs-3008265 S2 marinoaziridines NMR spectra data/marinoaziridinb/6/pdata/1/filteredpeaks.txt
- marinedrugs-3008265 S2 marinoaziridines NMR spectra data/marinoaziridinb/6/pdata/1/intrng
- marinedrugs-3008265 S2 marinoaziridines NMR spectra data/marinoaziridinb/6/pdata/1/outd
- marinedrugs-3008265 S2 marinoaziridines NMR spectra data/marinoaziridinb/6/pdata/1/peaklist.xml
- marinedrugs-3008265 S2 marinoaziridines NMR spectra data/marinoaziridinb/6/pdata/1/proc
- marinedrugs-3008265 S2 marinoaziridines NMR spectra data/marinoaziridinb/6/pdata/1/procs
- marinedrugs-3008265 S2 marinoaziridines NMR spectra data/marinoaziridinb/6/pdata/1/title
- marinedrugs-3008265 S2 marinoaziridines NMR spectra data/marinoaziridinb/6/prosol_History
- marinedrugs-3008265 S2 marinoaziridines NMR spectra data/marinoaziridinb/6/pulseprogram
- marinedrugs-3008265 S2 marinoaziridines NMR spectra data/marinoaziridinb/6/scon2
- marinedrugs-3008265 S2 marinoaziridines NMR spectra data/marinoaziridinb/6/uxnmr.par
- marinedrugs-3008265 S2 marinoaziridines NMR spectra data/marinoaziridinea/
- marinedrugs-3008265 S2 marinoaziridines NMR spectra data/marinoaziridinea/1/
- marinedrugs-3008265 S2 marinoaziridines NMR spectra data/marinoaziridinea/1/acqu
- marinedrugs-3008265 S2 marinoaziridines NMR spectra data/marinoaziridinea/1/acqus
- marinedrugs-3008265 S2 marinoaziridines NMR spectra data/marinoaziridinea/1/audita.txt
- marinedrugs-3008265 S2 marinoaziridines NMR spectra data/marinoaziridinea/1/fid
- marinedrugs-3008265 S2 marinoaziridines NMR spectra data/marinoaziridinea/1/format.temp
- marinedrugs-3008265 S2 marinoaziridines NMR spectra data/marinoaziridinea/1/pdata/
- marinedrugs-3008265 S2 marinoaziridines NMR spectra data/marinoaziridinea/1/pdata/1/
- marinedrugs-3008265 S2 marinoaziridines NMR spectra data/marinoaziridinea/1/pdata/1/auditp.txt
- marinedrugs-3008265 S2 marinoaziridines NMR spectra data/marinoaziridinea/1/pdata/1/cycalc.log
- marinedrugs-3008265 S2 marinoaziridines NMR spectra data/marinoaziridinea/1/pdata/1/filteredpeaks.txt
- marinedrugs-3008265 S2 marinoaziridines NMR spectra data/marinoaziridinea/1/pdata/1/integrals.txt
- marinedrugs-3008265 S2 marinoaziridines NMR spectra data/marinoaziridinea/1/pdata/1/intrng
- marinedrugs-3008265 S2 marinoaziridines NMR spectra data/marinoaziridinea/1/pdata/1/outd
- marinedrugs-3008265 S2 marinoaziridines NMR spectra data/marinoaziridinea/1/pdata/1/peaklist.xml
- marinedrugs-3008265 S2 marinoaziridines NMR spectra data/marinoaziridinea/1/pdata/1/peaks.csv
- marinedrugs-3008265 S2 marinoaziridines NMR spectra data/marinoaziridinea/1/pdata/1/proc
- marinedrugs-3008265 S2 marinoaziridines NMR spectra data/marinoaziridinea/1/pdata/1/procs
- marinedrugs-3008265 S2 marinoaziridines NMR spectra data/marinoaziridinea/1/pdata/1/title
- marinedrugs-3008265 S2 marinoaziridines NMR spectra data/marinoaziridinea/1/prosol_History
- marinedrugs-3008265 S2 marinoaziridines NMR spectra data/marinoaziridinea/1/pulseprogram
- marinedrugs-3008265 S2 marinoaziridines NMR spectra data/marinoaziridinea/1/scon2
- marinedrugs-3008265 S2 marinoaziridines NMR spectra data/marinoaziridinea/1/uxnmr.par
- marinedrugs-3008265 S2 marinoaziridines NMR spectra data/marinoaziridinea/3/
- marinedrugs-3008265 S2 marinoaziridines NMR spectra data/marinoaziridinea/3/acqu
- marinedrugs-3008265 S2 marinoaziridines NMR spectra data/marinoaziridinea/3/acqu2
- marinedrugs-3008265 S2 marinoaziridines NMR spectra data/marinoaziridinea/3/acqu2s
- marinedrugs-3008265 S2 marinoaziridines NMR spectra data/marinoaziridinea/3/acqus
- marinedrugs-3008265 S2 marinoaziridines NMR spectra data/marinoaziridinea/3/audita.txt
- marinedrugs-3008265 S2 marinoaziridines NMR spectra data/marinoaziridinea/3/format.temp
- marinedrugs-3008265 S2 marinoaziridines NMR spectra data/marinoaziridinea/3/pdata/
- marinedrugs-3008265 S2 marinoaziridines NMR spectra data/marinoaziridinea/3/pdata/1/
- marinedrugs-3008265 S2 marinoaziridines NMR spectra data/marinoaziridinea/3/pdata/1/auditp.txt
- marinedrugs-3008265 S2 marinoaziridines NMR spectra data/marinoaziridinea/3/pdata/1/clevels
- marinedrugs-3008265 S2 marinoaziridines NMR spectra data/marinoaziridinea/3/pdata/1/curdat2
- marinedrugs-3008265 S2 marinoaziridines NMR spectra data/marinoaziridinea/3/pdata/1/outd
- marinedrugs-3008265 S2 marinoaziridines NMR spectra data/marinoaziridinea/3/pdata/1/proc
- marinedrugs-3008265 S2 marinoaziridines NMR spectra data/marinoaziridinea/3/pdata/1/proc2
- marinedrugs-3008265 S2 marinoaziridines NMR spectra data/marinoaziridinea/3/pdata/1/proc2s
- marinedrugs-3008265 S2 marinoaziridines NMR spectra data/marinoaziridinea/3/pdata/1/procs
- marinedrugs-3008265 S2 marinoaziridines NMR spectra data/marinoaziridinea/3/pdata/1/title
- marinedrugs-3008265 S2 marinoaziridines NMR spectra data/marinoaziridinea/3/prosol_History
- marinedrugs-3008265 S2 marinoaziridines NMR spectra data/marinoaziridinea/3/pulseprogram
- marinedrugs-3008265 S2 marinoaziridines NMR spectra data/marinoaziridinea/3/scon2
- marinedrugs-3008265 S2 marinoaziridines NMR spectra data/marinoaziridinea/3/ser
- marinedrugs-3008265 S2 marinoaziridines NMR spectra data/marinoaziridinea/3/uxnmr.par
- marinedrugs-3008265 S2 marinoaziridines NMR spectra data/marinoaziridinea/4/
- marinedrugs-3008265 S2 marinoaziridines NMR spectra data/marinoaziridinea/4/acqu
- marinedrugs-3008265 S2 marinoaziridines NMR spectra data/marinoaziridinea/4/acqu2
- marinedrugs-3008265 S2 marinoaziridines NMR spectra data/marinoaziridinea/4/acqu2s
- marinedrugs-3008265 S2 marinoaziridines NMR spectra data/marinoaziridinea/4/acqus
- marinedrugs-3008265 S2 marinoaziridines NMR spectra data/marinoaziridinea/4/audita.txt
- marinedrugs-3008265 S2 marinoaziridines NMR spectra data/marinoaziridinea/4/cpdprg2
[truncated: 238 more entries]
