# Supplementary material for: Total Synthesis and Biological Profiling of Putative (±)-Marinoaziridine B and (±)-N-Methyl Marinoaziridine A
Source: Mar Drugs. 2024 Jul 3;22(7):310. doi: 10.3390/md22070310 (PMC11278217; doi:10.3390/md22070310)
Supplement: Supplementary file 1 [file marinedrugs-22-00310-s001.zip › marinedrugs-3008265 S2 marinoaziridines NMR spectra data/marinoaziridina_noesy/1/pdata/1/auditp.txt]

##TITLE= Audit trail, TOPSPIN		Version 2.1
##JCAMPDX= 5.01
##ORIGIN= Bruker BioSpin GmbH
##OWNER= nmr
$$ C:\Bruker\TOPSPIN/data/acikos/nmr/acikos_marinoaziridina_noesy/1/pdata/1/auditp.txt
##AUDIT TRAIL=  $$ (NUMBER, WHEN, WHO, WHERE, PROCESS, VERSION, WHAT)
(   1,<2022-08-30 21:50:00.859 +0200>,<nmr>,<NMR300>,<go>,<TOPSPIN 2.1>,
      <created by zg
	started at 2022-08-30 21:47:51.484 +0200,
	POWCHK disabled, PULCHK disabled,
       configuration hash MD5:
       4A C9 F8 0B D6 18 87 31 11 CB 18 45 BA DD E1 87
       data hash MD5: 32K
       CD 5E 6B 7F 42 B3 00 9C 19 A4 0F 1C F6 84 1A 86>)
(   2,<2022-08-30 21:50:11.562 +0200>,<nmr>,<NMR300>,<audit>,<TOPSPIN 2.1>,
      <user comment:
       ICON-NMR User ID: acikos
       data hash MD5: 32K
       CD 5E 6B 7F 42 B3 00 9C 19 A4 0F 1C F6 84 1A 86>)
(   3,<2022-08-31 10:35:52.218 +0200>,<nmr>,<NMR300>,<proc1d>,<TOPSPIN 2.1>,
      <Start of raw data processing
       efp LB = 0.3 FT_mod = 6 PKNL = 1 PHC0 = 160.1088 PHC1 = -2.607601 SI = 32K 
       data hash MD5: 32K
       7A 8B 9F 29 35 2D 1C 5A 57 8F 06 2D E5 90 36 40>)
$$ D:/spectra/data/abuljan/nmr/marinoaziridina_noesy/1/pdata/1/auditp.txt
(   4,<2023-05-05 18:55:50.987 +0200>,<Ana>,<Desktop-5TLCJFJ>,<disknew>,<TopSpin 4.2.0>,
      <processed data deleted by delp>)
##END=

$$ hash MD5
$$ 71 2C 44 BA 49 98 E3 D1 85 B2 17 69 E3 AB 12 24
