# Supplementary material for: Total Synthesis and Biological Profiling of Putative (±)-Marinoaziridine B and (±)-N-Methyl Marinoaziridine A
Source: Mar Drugs. 2024 Jul 3;22(7):310. doi: 10.3390/md22070310 (PMC11278217; doi:10.3390/md22070310)
Supplement: Supplementary file 1 [file marinedrugs-22-00310-s001.zip › marinedrugs-3008265 S2 marinoaziridines NMR spectra data/marinoaziridina_noesy/1/pdata/1/cycalc.log]

CY=100.000000, JY=5.000000, maxcy=200.000000, mincy=30.000000, MI=0.100000
region file = C:/Bruker/TOPSPIN/exp/stan/nmr/lists/scl/1H.CDCl3
(3) regions read successfully
New biggest peak found at: 7.719200, intensity: 8.780000
New biggest peak found at: 7.692800, intensity: 9.970000
New biggest peak found at: 6.847500, intensity: 21.190001
New biggest peak found at: 3.715000, intensity: 100.000000
Biggest peak found at: 3.715000
Signal region from: 3.765000, to: 3.665000
Calculated Signal to noise ratio: 831.874512
Peak file read and filtered: 32 peaks
12 multiplets detected
Average peak height = 5.813333, Max height = 9.970000
Max peak size= 10.070000 (not used)
Min peak size= 0.480842
New average Y value= 5.813333
Calculated CY value= 86.009175
Calculated CY value after limits applied= 86.009175
