# Supplementary material for: Total Synthesis and Biological Profiling of Putative (±)-Marinoaziridine B and (±)-N-Methyl Marinoaziridine A
Source: Mar Drugs. 2024 Jul 3;22(7):310. doi: 10.3390/md22070310 (PMC11278217; doi:10.3390/md22070310)
Supplement: Supplementary file 1 [file marinedrugs-22-00310-s001.zip › marinedrugs-3008265 S2 marinoaziridines NMR spectra data/marinoaziridina_noesy/1/pdata/1/filteredpeaks.txt]

DU=C:\Bruker\TOPSPIN, USER=acikos, NAME=acikos_marinoaziridina_noesy, EXPNO=1, PROCNO=1
F1=15.000ppm, F2=-0.500ppm, MI=1.00cm, MAXI=10000.00cm, PC=1.500
           #     ADDRESS            FREQUENCY         INTENSITY
                           [Hz]        [PPM]
     1     18395.7     2316.764       7.7192         8.78
     2     18437.7     2308.840       7.6928         9.97
     3     18576.6     2282.669       7.6056         4.63
     4     18584.1     2281.258       7.6009         4.54
     5     18621.9     2274.145       7.5772         9.65
     6     18659.8     2267.002       7.5534         6.79
     7     24672.3     1134.371       3.7796         1.63
     8     24713.4     1126.628       3.7538         4.92
     9     24729.0     1123.687       3.7440         7.31
    10     28644.8      386.027       1.2862         4.07
    11     28694.0      376.753       1.2553         4.72
    12     28736.6      368.740       1.2286         2.75
