# Supplementary material for: Total Synthesis and Biological Profiling of Putative (±)-Marinoaziridine B and (±)-N-Methyl Marinoaziridine A
Source: Mar Drugs. 2024 Jul 3;22(7):310. doi: 10.3390/md22070310 (PMC11278217; doi:10.3390/md22070310)
Supplement: Supplementary file 1 [file marinedrugs-22-00310-s001.zip › marinedrugs-3008265 S2 marinoaziridines NMR spectra data/marinoaziridina_noesy/1/pdata/1/intrng]

P 0
7.736243   7.705487
7.704859   7.673476
7.620753   7.534763
7.419273   7.385380
7.384752   7.354624
7.296252   7.238507
7.237879   7.212773
6.867559   6.826761
3.768793   3.686569
3.261642   3.238419
2.629587   2.578119
2.457608   2.415554
2.137500   2.111138
2.062181   2.038330
1.969287   1.946063
1.728265   1.580764
1.536828   1.476572
1.434519   1.408157
1.357317   1.332838
1.300827   1.273210
1.272582   1.239944
1.239316   1.216720
0.924858   0.863974
0.021652   -0.022912
