# Supplementary material for: Total Synthesis and Biological Profiling of Putative (±)-Marinoaziridine B and (±)-N-Methyl Marinoaziridine A
Source: Mar Drugs. 2024 Jul 3;22(7):310. doi: 10.3390/md22070310 (PMC11278217; doi:10.3390/md22070310)
Supplement: Supplementary file 1 [file marinedrugs-22-00310-s001.zip › marinedrugs-3008265 S2 marinoaziridines NMR spectra data/marinoaziridina_noesy/1/pdata/1/peaklist.xml]

<?xml version="1.0" encoding="UTF-8"?>
<PeakList>
  <PeakList1D>
    <PeakList1DHeader creator="acikos" date="2022-08-30T21:50:09.515+02:00" expNo="1" name="acikos_marinoaziridina_noesy" owner="" procNo="1" source="C:\Bruker\TOPSPIN">
      <PeakPickDetails>F1=15.000ppm, F2=-0.500ppm, MI=0.10cm, MAXI=10000.00cm, PC=1.500
      </PeakPickDetails>
    </PeakList1DHeader>
    <Peak1D F1="7.9779" intensity="0.54" type="0"/>
    <Peak1D F1="7.9519" intensity="0.59" type="0"/>
    <Peak1D F1="7.7192" intensity="8.78" type="0"/>
    <Peak1D F1="7.6928" intensity="9.97" type="0"/>
    <Peak1D F1="7.6056" intensity="4.63" type="0"/>
    <Peak1D F1="7.6009" intensity="4.54" type="0"/>
    <Peak1D F1="7.5772" intensity="9.65" type="0"/>
    <Peak1D F1="7.5534" intensity="6.79" type="0"/>
    <Peak1D F1="7.4519" intensity="1.24" type="0"/>
    <Peak1D F1="7.4001" intensity="13.68" type="0"/>
    <Peak1D F1="7.3721" intensity="10.31" type="0"/>
    <Peak1D F1="7.2794" intensity="8.11" type="0"/>
    <Peak1D F1="7.2625" intensity="75.25" type="0"/>
    <Peak1D F1="7.2292" intensity="5.59" type="0"/>
    <Peak1D F1="6.9305" intensity="1.21" type="0"/>
    <Peak1D F1="6.9123" intensity="0.65" type="0"/>
    <Peak1D F1="6.8475" intensity="21.19" type="0"/>
    <Peak1D F1="6.7319" intensity="1.44" type="0"/>
    <Peak1D F1="5.6320" intensity="1.44" type="0"/>
    <Peak1D F1="5.5810" intensity="0.97" type="0"/>
    <Peak1D F1="5.4976" intensity="0.53" type="0"/>
    <Peak1D F1="3.9469" intensity="0.61" type="0"/>
    <Peak1D F1="3.7796" intensity="1.63" type="0"/>
    <Peak1D F1="3.7538" intensity="4.92" type="0"/>
    <Peak1D F1="3.7440" intensity="7.31" type="0"/>
    <Peak1D F1="3.7150" intensity="100.00" type="0"/>
    <Peak1D F1="3.4802" intensity="0.62" type="0"/>
    <Peak1D F1="3.2499" intensity="3.21" type="0"/>
    <Peak1D F1="2.8274" intensity="0.58" type="0"/>
    <Peak1D F1="2.6047" intensity="86.34" type="0"/>
    <Peak1D F1="2.4368" intensity="19.71" type="0"/>
    <Peak1D F1="2.2161" intensity="0.62" type="0"/>
    <Peak1D F1="2.1711" intensity="1.00" type="0"/>
    <Peak1D F1="2.1239" intensity="5.41" type="0"/>
    <Peak1D F1="2.0501" intensity="4.24" type="0"/>
    <Peak1D F1="1.9576" intensity="3.35" type="0"/>
    <Peak1D F1="1.6585" intensity="8.64" type="0"/>
    <Peak1D F1="1.6182" intensity="8.08" type="0"/>
    <Peak1D F1="1.5407" intensity="2.04" type="0"/>
    <Peak1D F1="1.5065" intensity="82.25" type="0"/>
    <Peak1D F1="1.4212" intensity="3.49" type="0"/>
    <Peak1D F1="1.3449" intensity="2.84" type="0"/>
    <Peak1D F1="1.2862" intensity="4.07" type="0"/>
    <Peak1D F1="1.2553" intensity="4.72" type="0"/>
    <Peak1D F1="1.2286" intensity="2.75" type="0"/>
    <Peak1D F1="1.1069" intensity="0.75" type="0"/>
    <Peak1D F1="0.8984" intensity="81.42" type="0"/>
    <Peak1D F1="0.6862" intensity="0.52" type="0"/>
    <Peak1D F1="0.0694" intensity="0.55" type="0"/>
    <Peak1D F1="-0.0003" intensity="58.28" type="0"/>
  </PeakList1D>
</PeakList>
