# Supplementary material for: Total Synthesis and Biological Profiling of Putative (±)-Marinoaziridine B and (±)-N-Methyl Marinoaziridine A
Source: Mar Drugs. 2024 Jul 3;22(7):310. doi: 10.3390/md22070310 (PMC11278217; doi:10.3390/md22070310)
Supplement: Supplementary file 1 [file marinedrugs-22-00310-s001.zip › marinedrugs-3008265 S2 marinoaziridines NMR spectra data/marinoaziridina_noesy/1/pdata/1/peaks.csv]

Peak	Intensity
1	8.780000
2	9.970000
3	4.630000
4	4.540000
5	9.650000
6	6.790000
7	1.630000
8	4.920000
9	7.310000
10	4.070000
11	4.720000
12	2.750000
