# Supplementary material for: Total Synthesis and Biological Profiling of Putative (±)-Marinoaziridine B and (±)-N-Methyl Marinoaziridine A
Source: Mar Drugs. 2024 Jul 3;22(7):310. doi: 10.3390/md22070310 (PMC11278217; doi:10.3390/md22070310)
Supplement: Supplementary file 1 [file marinedrugs-22-00310-s001.zip › marinedrugs-3008265 S2 marinoaziridines NMR spectra data/marinoaziridina_noesy/3/acqu2]

##TITLE= Parameter file, TOPSPIN		Version 2.1
##JCAMPDX= 5.0
##DATATYPE= Parameter Values
##NPOINTS= 1	$$ modification sequence number
##ORIGIN= Bruker BioSpin GmbH
##OWNER= nmr
$$ 2022-08-30 21:40:00.781 +0200  nmr@NMR300
$$ C:/Bruker/TOPSPIN/prog/curdir/changer/inmrchanger/Aug30-2022-1510-guest/12/data/nmr/acikos_marinoaziridina_noesy/3/acqu2
$$ process C:\Bruker\TOPSPIN\prog\mod\xwish3.exe
##$BF1= 300.13
##$FnMODE= 5
##$NUC1= <1H>
##$O1= 2701.17
##$SFO1= 300.13270117
##$SW= 20.56
##$TD= 512
##END=
