# Supplementary material for: Total Synthesis and Biological Profiling of Putative (±)-Marinoaziridine B and (±)-N-Methyl Marinoaziridine A
Source: Mar Drugs. 2024 Jul 3;22(7):310. doi: 10.3390/md22070310 (PMC11278217; doi:10.3390/md22070310)
Supplement: Supplementary file 1 [file marinedrugs-22-00310-s001.zip › marinedrugs-3008265 S2 marinoaziridines NMR spectra data/marinoaziridina_noesy/3/audita.txt]

##TITLE= Audit trail, TOPSPIN		Version 2.1
##JCAMPDX= 5.01
##ORIGIN= Bruker BioSpin GmbH
##OWNER= nmr
$$ C:\Bruker\TOPSPIN/data/acikos/nmr/acikos_marinoaziridina_noesy/3/audita.txt
##AUDIT TRAIL=  $$ (NUMBER, WHEN, WHO, WHERE, PROCESS, VERSION, WHAT)
(   1,<2022-08-31 05:31:47.546 +0200>,<nmr>,<NMR300>,<go>,<TOPSPIN 2.1>,
      <created by zg
	started at 2022-08-30 21:50:13.093 +0200,
	POWCHK disabled, PULCHK disabled,
       configuration hash MD5:
       4A C9 F8 0B D6 18 87 31 11 CB 18 45 BA DD E1 87
       data hash MD5: 2K * 512
       0F AE F2 1F 65 D8 0E 3E 4C 62 22 96 65 F9 0D 56>)
(   2,<2022-08-31 05:32:25.921 +0200>,<nmr>,<NMR300>,<audit>,<TOPSPIN 2.1>,
      <user comment:
       ICON-NMR User ID: acikos
       data hash MD5: 2K * 512
       0F AE F2 1F 65 D8 0E 3E 4C 62 22 96 65 F9 0D 56>)
##END=

$$ hash MD5
$$ 94 CD EE 1F B3 1C 14 89 4B 96 4A 82 EF B7 62 16
