# Supplementary material for: Total Synthesis and Biological Profiling of Putative (±)-Marinoaziridine B and (±)-N-Methyl Marinoaziridine A
Source: Mar Drugs. 2024 Jul 3;22(7):310. doi: 10.3390/md22070310 (PMC11278217; doi:10.3390/md22070310)
Supplement: Supplementary file 1 [file marinedrugs-22-00310-s001.zip › marinedrugs-3008265 S2 marinoaziridines NMR spectra data/marinoaziridina_noesy/3/pdata/1/auditp.txt]

##TITLE= Audit trail, TOPSPIN		Version 2.1
##JCAMPDX= 5.01
##ORIGIN= Bruker BioSpin GmbH
##OWNER= nmr
$$ C:\Bruker\TOPSPIN/data/acikos/nmr/acikos_marinoaziridina_noesy/3/pdata/1/auditp.txt
##AUDIT TRAIL=  $$ (NUMBER, WHEN, WHO, WHERE, PROCESS, VERSION, WHAT)
(   1,<2022-08-31 05:31:47.546 +0200>,<nmr>,<NMR300>,<go>,<TOPSPIN 2.1>,
      <created by zg
	started at 2022-08-30 21:50:13.093 +0200,
	POWCHK disabled, PULCHK disabled,
       configuration hash MD5:
       4A C9 F8 0B D6 18 87 31 11 CB 18 45 BA DD E1 87
       data hash MD5: 2K * 512
       0F AE F2 1F 65 D8 0E 3E 4C 62 22 96 65 F9 0D 56>)
(   2,<2022-08-31 05:32:25.921 +0200>,<nmr>,<NMR300>,<audit>,<TOPSPIN 2.1>,
      <user comment:
       ICON-NMR User ID: acikos
       data hash MD5: 2K * 512
       0F AE F2 1F 65 D8 0E 3E 4C 62 22 96 65 F9 0D 56>)
(   3,<2022-08-31 10:36:08.796 +0200>,<nmr>,<NMR300>,<proc2d>,<TOPSPIN 2.1>,
      <Start of raw data processing
       xfb F2: SI = 2K WDW = 4 SSB = 2 FT_mod = 6 PKNL = 1 PHC0 = 153.0593 PHC1 = -2.775711 F1: SI = 2K WDW = 4 SSB = 2 FT_mod = 4 PHC0 = 90 PHC1 = -180
       data hash MD5: 2K * 2K
       65 C6 9A 06 29 A8 9F F3 77 97 E0 24 F9 6F FA 16>)
$$ D:/spectra/data/abuljan/nmr/marinoaziridina_noesy/3/pdata/1/auditp.txt
(   4,<2023-05-05 18:55:51.003 +0200>,<Ana>,<Desktop-5TLCJFJ>,<disknew>,<TopSpin 4.2.0>,
      <processed data deleted by delp>)
##END=

$$ hash MD5
$$ 13 EC DE 75 00 F5 EB 8D 5D 11 9D C7 AF 36 93 92
