# Supplementary material for: Total Synthesis and Biological Profiling of Putative (±)-Marinoaziridine B and (±)-N-Methyl Marinoaziridine A
Source: Mar Drugs. 2024 Jul 3;22(7):310. doi: 10.3390/md22070310 (PMC11278217; doi:10.3390/md22070310)
Supplement: Supplementary file 1 [file marinedrugs-22-00310-s001.zip › marinedrugs-3008265 S2 marinoaziridines NMR spectra data/marinoaziridina_noesy/3/pdata/1000/auditp.txt]

##TITLE= Audit trail, TOPSPIN		Version 2.1
##JCAMPDX= 5.01
##ORIGIN= Bruker BioSpin GmbH
##OWNER= nmr
$$ C:\Bruker\TOPSPIN/data/acikos/nmr/acikos_marinoaziridina_noesy/3/pdata/1000/auditp.txt
##AUDIT TRAIL=  $$ (NUMBER, WHEN, WHO, WHERE, PROCESS, VERSION, WHAT)
(   1,<2022-08-31 05:32:03.375 +0200>,<nmr>,<NMR300>,<mvrow>,<TOPSPIN 2.1>,
      <rvpp from
       1 3 "acikos_marinoaziridina_noesy" "acikos" "C:\Bruker\TOPSPIN"
       data hash MD5: 2K
       2F 37 AD 16 07 7C D5 51 A2 C4 2B E6 21 3C F3 6A>)
$$ D:/spectra/data/abuljan/nmr/marinoaziridina_noesy/3/pdata/1000/auditp.txt
(   2,<2023-05-05 18:55:51.003 +0200>,<Ana>,<Desktop-5TLCJFJ>,<disknew>,<TopSpin 4.2.0>,
      <processed data deleted by delp>)
##END=

$$ hash MD5
$$ EF 5A E4 47 D4 58 60 8B BC DF FD 41 91 EA 56 E0
