# Supplementary material for: Total Synthesis and Biological Profiling of Putative (±)-Marinoaziridine B and (±)-N-Methyl Marinoaziridine A
Source: Mar Drugs. 2024 Jul 3;22(7):310. doi: 10.3390/md22070310 (PMC11278217; doi:10.3390/md22070310)
Supplement: Supplementary file 1 [file marinedrugs-22-00310-s001.zip › marinedrugs-3008265 S2 marinoaziridines NMR spectra data/marinoaziridina_noesy/3/pdata/1000/peaklist.xml]

<?xml version="1.0" encoding="UTF-8"?>
<PeakList>
  <PeakList1D>
    <PeakList1DHeader creator="acikos" date="2022-08-31T05:32:03.468+02:00" expNo="3" name="acikos_marinoaziridina_noesy" owner="" procNo="1000" source="C:\Bruker\TOPSPIN">
      <PeakPickDetails>F1=9.800ppm, F2=-0.200ppm, MI=5.00cm, MAXI=101.00cm, PC=2.000
      </PeakPickDetails>
    </PeakList1DHeader>
    <Peak1D F1="7.7117" intensity="16.39" type="0"/>
    <Peak1D F1="7.5879" intensity="13.76" type="0"/>
    <Peak1D F1="7.4080" intensity="19.26" type="0"/>
    <Peak1D F1="7.2732" intensity="34.08" type="0"/>
    <Peak1D F1="6.8605" intensity="18.03" type="0"/>
    <Peak1D F1="3.7290" intensity="100.00" type="0"/>
    <Peak1D F1="2.6188" intensity="96.15" type="0"/>
    <Peak1D F1="2.4506" intensity="29.29" type="0"/>
    <Peak1D F1="2.1382" intensity="5.02" type="0"/>
    <Peak1D F1="1.6698" intensity="10.36" type="0"/>
    <Peak1D F1="1.5211" intensity="96.29" type="0"/>
    <Peak1D F1="1.2723" intensity="7.66" type="0"/>
    <Peak1D F1="0.9127" intensity="98.51" type="0"/>
    <Peak1D F1="0.0122" intensity="25.46" type="0"/>
  </PeakList1D>
</PeakList>
