# Supplementary material for: Total Synthesis and Biological Profiling of Putative (±)-Marinoaziridine B and (±)-N-Methyl Marinoaziridine A
Source: Mar Drugs. 2024 Jul 3;22(7):310. doi: 10.3390/md22070310 (PMC11278217; doi:10.3390/md22070310)
Supplement: Supplementary file 1 [file marinedrugs-22-00310-s001.zip › marinedrugs-3008265 S2 marinoaziridines NMR spectra data/marinoaziridina_noesy/3/pdata/1001/auditp.txt]

##TITLE= Audit trail, TOPSPIN		Version 2.1
##JCAMPDX= 5.01
##ORIGIN= Bruker BioSpin GmbH
##OWNER= nmr
$$ C:\Bruker\TOPSPIN/data/acikos/nmr/acikos_marinoaziridina_noesy/3/pdata/1001/auditp.txt
##AUDIT TRAIL=  $$ (NUMBER, WHEN, WHO, WHERE, PROCESS, VERSION, WHAT)
(   1,<2022-08-31 05:32:14.281 +0200>,<nmr>,<NMR300>,<proc1d>,<TOPSPIN 2.1>,
      <add DC = 1 DATMOD = 1 of
       1001 3 "acikos_marinoaziridina_noesy" "acikos" "C:\Bruker\TOPSPIN"
       1002 3 "acikos_marinoaziridina_noesy" "acikos" "C:\Bruker\TOPSPIN"
       data hash MD5: 2K
       91 6D 83 80 98 AF 9D 62 26 3A 6C 64 88 BA D7 81>)
(   2,<2022-08-31 05:32:14.468 +0200>,<nmr>,<NMR300>,<dirdata>,<TOPSPIN 2.1>,
      <wrp from 1003 3 "acikos_marinoaziridina_noesy" "acikos" "C:\Bruker\TOPSPIN" overriding existing data
       data hash MD5: 2K
       91 6D 83 80 98 AF 9D 62 26 3A 6C 64 88 BA D7 81>)
##END=

$$ hash MD5
$$ 76 36 38 D1 BA 2C DC 6F 56 82 19 D3 C0 23 06 9E
