# Supplementary material for: Total Synthesis and Biological Profiling of Putative (±)-Marinoaziridine B and (±)-N-Methyl Marinoaziridine A
Source: Mar Drugs. 2024 Jul 3;22(7):310. doi: 10.3390/md22070310 (PMC11278217; doi:10.3390/md22070310)
Supplement: Supplementary file 1 [file marinedrugs-22-00310-s001.zip › marinedrugs-3008265 S2 marinoaziridines NMR spectra data/marinoaziridina_noesy/3/pdata/1002/auditp.txt]

##TITLE= Audit trail, TOPSPIN		Version 2.1
##JCAMPDX= 5.01
##ORIGIN= Bruker BioSpin GmbH
##OWNER= nmr
$$ C:\Bruker\TOPSPIN/data/acikos/nmr/acikos_marinoaziridina_noesy/3/pdata/1002/auditp.txt
##AUDIT TRAIL=  $$ (NUMBER, WHEN, WHO, WHERE, PROCESS, VERSION, WHAT)
(   1,<2022-08-31 05:32:14.484 +0200>,<nmr>,<NMR300>,<mvrow>,<TOPSPIN 2.1>,
      <rsr 1918 from
       1 3 "acikos_marinoaziridina_noesy" "acikos" "C:\Bruker\TOPSPIN"
       data hash MD5: 2K
       ED B8 1C E9 5F EB 1B 1C 94 B0 66 B8 89 C9 80 6F>)
##END=

$$ hash MD5
$$ 09 33 48 EA C9 E2 29 E1 C9 E4 D2 D0 84 A8 B8 AD
