# Supplementary material for: Total Synthesis and Biological Profiling of Putative (±)-Marinoaziridine B and (±)-N-Methyl Marinoaziridine A
Source: Mar Drugs. 2024 Jul 3;22(7):310. doi: 10.3390/md22070310 (PMC11278217; doi:10.3390/md22070310)
Supplement: Supplementary file 1 [file marinedrugs-22-00310-s001.zip › marinedrugs-3008265 S2 marinoaziridines NMR spectra data/marinoaziridina_noesy/3/pulseprogram]

# 1 "C:/Bruker/TOPSPIN/exp/stan/nmr/lists/pp/noesyph"
;noesyph
;avance-version (07/04/04)
;2D homonuclear correlation via dipolar coupling 
;dipolar coupling may be due to noe or chemical exchange.
;phase sensitive
;
;$CLASS=HighRes
;$DIM=2D
;$TYPE=
;$SUBTYPE=
;$COMMENT=


# 1 "C:/Bruker/TOPSPIN/exp/stan/nmr/lists/pp/Avance.incl" 1
;Avance2.incl
;   for 1
;
;avance-version (07/08/21)
;
;$CLASS=HighRes Incl
;$COMMENT=


;$Id: Avance2.incl,v 1.17.2.1 2007/09/14 16:17:35 ber Exp $
# 14 "C:/Bruker/TOPSPIN/exp/stan/nmr/lists/pp/noesyph" 2


"in0=inf1"

"d0=in0/2-p1*4/3.1416"


"acqt0=-p1*2/3.1416"


# 1 "mc_line 25 file C:/Bruker/TOPSPIN/exp/stan/nmr/lists/pp/noesyph expanding definition part of mc command before ze"
define delay MCWRK
define delay MCREST
define loopcounter ST1CNT
"ST1CNT = td1 / (2)"
"MCWRK = 0.333333*d1"
"MCREST = d1 - d1"
    dccorr
# 25 "C:/Bruker/TOPSPIN/exp/stan/nmr/lists/pp/noesyph"
1 ze
# 1 "mc_line 25 file C:/Bruker/TOPSPIN/exp/stan/nmr/lists/pp/noesyph expanding definition of mc command after ze"
# 26 "C:/Bruker/TOPSPIN/exp/stan/nmr/lists/pp/noesyph"
# 1 "mc_line 26 file C:/Bruker/TOPSPIN/exp/stan/nmr/lists/pp/noesyph expanding start label for mc command"
2 MCWRK 
LBLSTS1, MCWRK 
LBLF1, MCWRK
  MCREST
# 27 "C:/Bruker/TOPSPIN/exp/stan/nmr/lists/pp/noesyph"
3 p1 ph1
  d0
  p1 ph2
  d8
  p1 ph3
  go=2 ph31
# 1 "mc_line 33 file C:/Bruker/TOPSPIN/exp/stan/nmr/lists/pp/noesyph expanding mc command in line"
  MCWRK  wr #0 if #0 zd ip1
  lo to LBLSTS1 times 2
  MCWRK id0
  lo to LBLF1 times ST1CNT
  MCWRK
# 34 "C:/Bruker/TOPSPIN/exp/stan/nmr/lists/pp/noesyph"
exit


ph1=0 2 
ph2=0 0 0 0 0 0 0 0 2 2 2 2 2 2 2 2
ph3=0 0 2 2 1 1 3 3
ph31=0 2 2 0 1 3 3 1 2 0 0 2 3 1 1 3


;pl1 : f1 channel - power level for pulse (default)
;p1 : f1 channel -  90 degree high power pulse
;d0 : incremented delay (2D)
;d1 : relaxation delay; 1-5 * T1
;d8 : mixing time
;inf1: 1/SW = 2 * DW
;in0: 1/(1 * SW) = 2 * DW
;nd0: 1
;NS: 8 * n
;DS: 16
;td1: number of experiments
;FnMODE: States-TPPI, TPPI, States or QSEQ


;Processing

;PHC0(F1): 90
;PHC1(F1): -180
;FCOR(F1): 1


;$Id: noesyph,v 1.7 2007/04/11 13:34:31 ber Exp $
