# Supplementary material for: Total Synthesis and Biological Profiling of Putative (±)-Marinoaziridine B and (±)-N-Methyl Marinoaziridine A
Source: Mar Drugs. 2024 Jul 3;22(7):310. doi: 10.3390/md22070310 (PMC11278217; doi:10.3390/md22070310)
Supplement: Supplementary file 1 [file marinedrugs-22-00310-s001.zip › marinedrugs-3008265 S2 marinoaziridines NMR spectra data/marinoaziridinb/1/pdata/1/auditp.txt]

##TITLE= Audit trail, TOPSPIN		Version 2.1
##JCAMPDX= 5.01
##ORIGIN= Bruker BioSpin GmbH
##OWNER= nmr
$$ C:\Bruker\TOPSPIN/data/acikos/nmr/abuljan_marinoaziridinb_cdcl2_16032022/1/pdata/1/auditp.txt
##AUDIT TRAIL=  $$ (NUMBER, WHEN, WHO, WHERE, PROCESS, VERSION, WHAT)
(   1,<2022-03-16 17:02:19.625 +0100>,<nmr>,<NMR600>,<go>,<TOPSPIN 2.1>,
      <created by zg
	started at 2022-03-16 16:59:05.547 +0100,
	POWCHK enabled, PULCHK disabled,
       configuration hash MD5:
       5E DE A2 AC 14 0D BA DC 31 FA 69 51 6B 65 3A 70
       data hash MD5: 32K
       B1 60 2F C5 13 D0 AE 5A 3C EA 9E D2 BD 4F 5C D4>)
(   2,<2022-03-16 17:02:29.797 +0100>,<nmr>,<NMR600>,<proc1d>,<TOPSPIN 2.1>,
      <Start of raw data processing
       ef LB = 0 FT_mod = 6 PKNL = 1 SI = 32K 
       data hash MD5: 32K
       C2 50 28 4C DB 49 75 0F 74 FA 78 08 64 95 B4 DD>)
(   3,<2022-03-16 17:02:29.937 +0100>,<nmr>,<NMR600>,<proc1d>,<TOPSPIN 2.1>,
      <apks 
       data hash MD5: 32K
       83 14 87 FF 86 40 1D 18 69 D5 70 08 9A 2B A8 62>)
(   4,<2022-03-16 17:02:30.109 +0100>,<nmr>,<NMR600>,<proc1d>,<TOPSPIN 2.1>,
      <apks 
       data hash MD5: 32K
       09 CB FA DB 8C E6 CE E9 64 48 0C 7B A5 46 D1 E6>)
(   5,<2022-03-16 17:02:34.531 +0100>,<nmr>,<NMR600>,<proc1d>,<TOPSPIN 2.1>,
      <abs ABSG = 5 
       data hash MD5: 32K
       D8 9C 53 1B CD 84 FF B8 75 E6 3C 9C 75 94 D9 E0>)
(   6,<2022-03-16 17:02:34.609 +0100>,<nmr>,<NMR600>,<proc1d>,<TOPSPIN 2.1>,
      <apks 
       data hash MD5: 32K
       02 C2 8E 28 BE 61 2B 10 41 86 20 8C 97 6C EC 9E>)
$$ D:/spectra/data/abuljan/nmr/abuljan_marinoaziridinb_cdcl2_16032022/1/pdata/1/auditp.txt
(   7,<2022-03-23 17:53:19.338 +0100>,<Ana>,<Desktop-5TLCJFJ>,<proc1d>,<TopSpin 4.1.3>,
      <pk fgphup PHC0 = 0 PHC1 = 0 
       data hash MD5: 32K
       02 C2 8E 28 BE 61 2B 10 41 86 20 8C 97 6C EC 9E>)
(   8,<2022-03-23 17:54:34.236 +0100>,<Ana>,<Desktop-5TLCJFJ>,<dataserver>,<TopSpin 4.1.3>,
      <INTEGRAL DELETE [12.468;11.850]
       data hash MD5: 32K
       02 C2 8E 28 BE 61 2B 10 41 86 20 8C 97 6C EC 9E>)
(   9,<2022-03-23 17:54:34.236 +0100>,<Ana>,<Desktop-5TLCJFJ>,<dataserver>,<TopSpin 4.1.3>,
      <INTEGRAL DELETE [7.976;6.927]
       data hash MD5: 32K
       02 C2 8E 28 BE 61 2B 10 41 86 20 8C 97 6C EC 9E>)
(  10,<2022-03-23 17:54:34.236 +0100>,<Ana>,<Desktop-5TLCJFJ>,<dataserver>,<TopSpin 4.1.3>,
      <INTEGRAL DELETE [6.927;6.616]
       data hash MD5: 32K
       02 C2 8E 28 BE 61 2B 10 41 86 20 8C 97 6C EC 9E>)
(  11,<2022-03-23 17:54:34.252 +0100>,<Ana>,<Desktop-5TLCJFJ>,<dataserver>,<TopSpin 4.1.3>,
      <INTEGRAL DELETE [5.393;5.004]
       data hash MD5: 32K
       02 C2 8E 28 BE 61 2B 10 41 86 20 8C 97 6C EC 9E>)
(  12,<2022-03-23 17:54:34.252 +0100>,<Ana>,<Desktop-5TLCJFJ>,<dataserver>,<TopSpin 4.1.3>,
      <INTEGRAL DELETE [3.566;3.002]
       data hash MD5: 32K
       02 C2 8E 28 BE 61 2B 10 41 86 20 8C 97 6C EC 9E>)
(  13,<2022-03-23 17:54:34.252 +0100>,<Ana>,<Desktop-5TLCJFJ>,<dataserver>,<TopSpin 4.1.3>,
      <INTEGRAL DELETE [3.001;0.666]
       data hash MD5: 32K
       02 C2 8E 28 BE 61 2B 10 41 86 20 8C 97 6C EC 9E>)
(  14,<2022-03-23 17:54:34.252 +0100>,<Ana>,<Desktop-5TLCJFJ>,<dataserver>,<TopSpin 4.1.3>,
      <INTEGRAL DELETE [0.199;-0.114]
       data hash MD5: 32K
       02 C2 8E 28 BE 61 2B 10 41 86 20 8C 97 6C EC 9E>)
(  15,<2022-03-23 17:55:30.795 +0100>,<Ana>,<Desktop-5TLCJFJ>,<proc1d>,<TopSpin 4.1.3>,
      <pk fgphup PHC0 = -5.397265 PHC1 = 8 
       data hash MD5: 32K
       26 BA 63 B4 AA 6B 1D D3 9D D1 36 C8 EE 6C 06 FB>)
(  16,<2022-03-23 17:57:05.519 +0100>,<Ana>,<Desktop-5TLCJFJ>,<dataserver>,<TopSpin 4.1.3>,
      <INTEGRAL DEFINE [7.742;7.630]
       data hash MD5: 32K
       26 BA 63 B4 AA 6B 1D D3 9D D1 36 C8 EE 6C 06 FB>)
(  17,<2022-03-23 17:57:05.535 +0100>,<Ana>,<Desktop-5TLCJFJ>,<dataserver>,<TopSpin 4.1.3>,
      <INTEGRAL DEFINE [7.575;7.414]
       data hash MD5: 32K
       26 BA 63 B4 AA 6B 1D D3 9D D1 36 C8 EE 6C 06 FB>)
(  18,<2022-03-23 17:57:05.535 +0100>,<Ana>,<Desktop-5TLCJFJ>,<dataserver>,<TopSpin 4.1.3>,
      <INTEGRAL DEFINE [12.261;12.036]
       data hash MD5: 32K
       26 BA 63 B4 AA 6B 1D D3 9D D1 36 C8 EE 6C 06 FB>)
(  19,<2022-03-23 17:57:05.551 +0100>,<Ana>,<Desktop-5TLCJFJ>,<dataserver>,<TopSpin 4.1.3>,
      <INTEGRAL DEFINE [6.874;6.723]
       data hash MD5: 32K
       26 BA 63 B4 AA 6B 1D D3 9D D1 36 C8 EE 6C 06 FB>)
(  20,<2022-03-23 17:57:05.551 +0100>,<Ana>,<Desktop-5TLCJFJ>,<dataserver>,<TopSpin 4.1.3>,
      <INTEGRAL DEFINE [7.263;7.222]
       data hash MD5: 32K
       26 BA 63 B4 AA 6B 1D D3 9D D1 36 C8 EE 6C 06 FB>)
(  21,<2022-03-23 17:57:05.557 +0100>,<Ana>,<Desktop-5TLCJFJ>,<dataserver>,<TopSpin 4.1.3>,
      <INTEGRAL DEFINE [3.357;3.131]
       data hash MD5: 32K
       26 BA 63 B4 AA 6B 1D D3 9D D1 36 C8 EE 6C 06 FB>)
(  22,<2022-03-23 17:57:05.557 +0100>,<Ana>,<Desktop-5TLCJFJ>,<dataserver>,<TopSpin 4.1.3>,
      <INTEGRAL DEFINE [1.696;1.506]
       data hash MD5: 32K
       26 BA 63 B4 AA 6B 1D D3 9D D1 36 C8 EE 6C 06 FB>)
(  23,<2022-03-23 17:57:05.557 +0100>,<Ana>,<Desktop-5TLCJFJ>,<dataserver>,<TopSpin 4.1.3>,
      <INTEGRAL DEFINE [1.056;0.907]
       data hash MD5: 32K
       26 BA 63 B4 AA 6B 1D D3 9D D1 36 C8 EE 6C 06 FB>)
$$ D:/spectra/data/abuljan/nmr/marinoaziridinb/1/pdata/1/auditp.txt
(  24,<2023-05-05 18:55:51.003 +0200>,<Ana>,<Desktop-5TLCJFJ>,<disknew>,<TopSpin 4.2.0>,
      <processed data deleted by delp>)
##END=

$$ hash MD5
$$ D9 77 1C C2 65 AE 41 A2 1E 65 5B C5 4B BB D7 1F
