# Supplementary material for: Total Synthesis and Biological Profiling of Putative (±)-Marinoaziridine B and (±)-N-Methyl Marinoaziridine A
Source: Mar Drugs. 2024 Jul 3;22(7):310. doi: 10.3390/md22070310 (PMC11278217; doi:10.3390/md22070310)
Supplement: Supplementary file 1 [file marinedrugs-22-00310-s001.zip › marinedrugs-3008265 S2 marinoaziridines NMR spectra data/marinoaziridinb/1/pdata/1/cycalc.log]

CY=100.000000, JY=5.000000, maxcy=200.000000, mincy=30.000000, MI=0.100000
region file = C:/Bruker/TOPSPIN/exp/stan/nmr/lists/scl/1H.CDCl3
(3) regions read successfully
New biggest peak found at: 12.142600, intensity: 6.110000
New biggest peak found at: 7.711300, intensity: 13.380000
New biggest peak found at: 7.698100, intensity: 14.000000
New biggest peak found at: 7.526300, intensity: 14.710000
New biggest peak found at: 7.499000, intensity: 20.110001
New biggest peak found at: 1.643100, intensity: 91.550003
New biggest peak found at: 0.983100, intensity: 100.000000
Biggest peak found at: 0.983100
Signal region from: 1.033100, to: 0.933100
Calculated Signal to noise ratio: 4380.962891
Peak file read and filtered: 28 peaks
7 multiplets detected
Average peak height = 12.915714, Max height = 20.110001
Max peak size= 20.210001 (not used)
Min peak size= 0.091304
New average Y value= 12.915714
Calculated CY value= 38.712532
Calculated CY value after limits applied= 38.712532
