# Supplementary material for: Total Synthesis and Biological Profiling of Putative (±)-Marinoaziridine B and (±)-N-Methyl Marinoaziridine A
Source: Mar Drugs. 2024 Jul 3;22(7):310. doi: 10.3390/md22070310 (PMC11278217; doi:10.3390/md22070310)
Supplement: Supplementary file 1 [file marinedrugs-22-00310-s001.zip › marinedrugs-3008265 S2 marinoaziridines NMR spectra data/marinoaziridinb/1/pdata/1/filteredpeaks.txt]

DU=C:\Bruker\TOPSPIN, USER=acikos, NAME=abuljan_marinoaziridinb_cdcl2_16032022, EXPNO=1, PROCNO=1
F1=15.000ppm, F2=-0.500ppm, MI=1.00cm, MAXI=10000.00cm, PC=1.500
           #     ADDRESS            FREQUENCY         INTENSITY
                           [Hz]        [PPM]
     1     18471.8     4627.783       7.7113        13.38
     2     18493.4     4619.861       7.6981        14.00
     3     18753.5     4524.440       7.5391         5.77
     4     18774.5     4516.758       7.5263        14.71
     5     18794.2     4509.497       7.5142        13.16
     6     18819.1     4500.375       7.4990        20.11
     7     18840.7     4492.453       7.4858         9.28
