# Supplementary material for: Total Synthesis and Biological Profiling of Putative (±)-Marinoaziridine B and (±)-N-Methyl Marinoaziridine A
Source: Mar Drugs. 2024 Jul 3;22(7):310. doi: 10.3390/md22070310 (PMC11278217; doi:10.3390/md22070310)
Supplement: Supplementary file 1 [file marinedrugs-22-00310-s001.zip › marinedrugs-3008265 S2 marinoaziridines NMR spectra data/marinoaziridinb/1/pdata/1/integrals.txt]

   Current data set:
   NAME =	abuljan_marinoaziridinb_cdcl2_16032022	EXPNO =	1	PROCNO = 1
   DU   =	D:/spectra/data/abuljan/nmr

   Number   Integrated Region     Integral
     1     12.261     12.036         1.01130
     2      7.742      7.630         1.00000
     3      7.575      7.414         2.14255
     4      7.263      7.222         0.90289
     5      6.874      6.723         0.94675
     6      3.357      3.131         0.97660
     7      1.696      1.506         3.36693
     8      1.056      0.907         3.06508
