# Supplementary material for: Total Synthesis and Biological Profiling of Putative (±)-Marinoaziridine B and (±)-N-Methyl Marinoaziridine A
Source: Mar Drugs. 2024 Jul 3;22(7):310. doi: 10.3390/md22070310 (PMC11278217; doi:10.3390/md22070310)
Supplement: Supplementary file 1 [file marinedrugs-22-00310-s001.zip › marinedrugs-3008265 S2 marinoaziridines NMR spectra data/marinoaziridinb/1/pdata/1/intrng]

A 1.0 #regions in PPM
# low field   high field  bias        slope
  12.26074948795174  12.035717756574007  -0.0  -0.0  # for region 1
  7.741555542345309  7.630199634034678  -0.0  -0.0  # for region 2
  7.574521679879362  7.414447561682831  -0.0  -0.0  # for region 3
  7.262634318507496  7.222119277738274  -0.0  -0.0  # for region 4
  6.873907423424978  6.723112964254332  -0.0  -0.0  # for region 5
  3.356732253636608  3.1313686040991677  -0.0  -0.0  # for region 6
  1.6961579938870492  1.5063780784870997  -0.0  -0.0  # for region 7
  1.0556507794122194  0.9073852205060089  -0.0  -0.0  # for region 8
