# Supplementary material for: Total Synthesis and Biological Profiling of Putative (±)-Marinoaziridine B and (±)-N-Methyl Marinoaziridine A
Source: Mar Drugs. 2024 Jul 3;22(7):310. doi: 10.3390/md22070310 (PMC11278217; doi:10.3390/md22070310)
Supplement: Supplementary file 1 [file marinedrugs-22-00310-s001.zip › marinedrugs-3008265 S2 marinoaziridines NMR spectra data/marinoaziridinb/1/pdata/1/peaklist.xml]

<?xml version="1.0" encoding="UTF-8"?>
<PeakList>
  <PeakList1D>
    <PeakList1DHeader creator="acikos" date="2022-03-16T17:02:30.500+01:00" expNo="1" name="abuljan_marinoaziridinb_cdcl2_16032022" owner="" procNo="1" source="C:\Bruker\TOPSPIN">
      <PeakPickDetails>F1=15.000ppm, F2=-0.500ppm, MI=0.10cm, MAXI=10000.00cm, PC=1.500
      </PeakPickDetails>
    </PeakList1DHeader>
    <Peak1D F1="12.1426" intensity="6.11" type="0"/>
    <Peak1D F1="7.8073" intensity="0.96" type="0"/>
    <Peak1D F1="7.7935" intensity="1.02" type="0"/>
    <Peak1D F1="7.7113" intensity="13.38" type="0"/>
    <Peak1D F1="7.6981" intensity="14.00" type="0"/>
    <Peak1D F1="7.5391" intensity="5.77" type="0"/>
    <Peak1D F1="7.5263" intensity="14.71" type="0"/>
    <Peak1D F1="7.5142" intensity="13.16" type="0"/>
    <Peak1D F1="7.4990" intensity="20.11" type="0"/>
    <Peak1D F1="7.4858" intensity="9.28" type="0"/>
    <Peak1D F1="7.4667" intensity="2.55" type="0"/>
    <Peak1D F1="7.4533" intensity="0.56" type="0"/>
    <Peak1D F1="7.4352" intensity="0.56" type="0"/>
    <Peak1D F1="7.2635" intensity="73.15" type="0"/>
    <Peak1D F1="7.2584" intensity="4.49" type="0"/>
    <Peak1D F1="7.2509" intensity="16.11" type="0"/>
    <Peak1D F1="7.2391" intensity="7.88" type="0"/>
    <Peak1D F1="7.1849" intensity="0.61" type="0"/>
    <Peak1D F1="7.1713" intensity="0.93" type="0"/>
    <Peak1D F1="7.1610" intensity="0.55" type="0"/>
    <Peak1D F1="7.0866" intensity="0.48" type="0"/>
    <Peak1D F1="6.9785" intensity="1.99" type="0"/>
    <Peak1D F1="6.8103" intensity="16.38" type="0"/>
    <Peak1D F1="5.5747" intensity="1.82" type="0"/>
    <Peak1D F1="5.2729" intensity="1.51" type="0"/>
    <Peak1D F1="5.1171" intensity="1.41" type="0"/>
    <Peak1D F1="3.6429" intensity="0.30" type="0"/>
    <Peak1D F1="3.4921" intensity="0.91" type="0"/>
    <Peak1D F1="3.2529" intensity="9.57" type="0"/>
    <Peak1D F1="1.9726" intensity="1.36" type="0"/>
    <Peak1D F1="1.7464" intensity="1.24" type="0"/>
    <Peak1D F1="1.7279" intensity="5.96" type="0"/>
    <Peak1D F1="1.6431" intensity="91.55" type="0"/>
    <Peak1D F1="1.5886" intensity="1.13" type="0"/>
    <Peak1D F1="1.5601" intensity="1.07" type="0"/>
    <Peak1D F1="1.5362" intensity="0.86" type="0"/>
    <Peak1D F1="1.4348" intensity="0.75" type="0"/>
    <Peak1D F1="1.4226" intensity="0.54" type="0"/>
    <Peak1D F1="1.3584" intensity="0.53" type="0"/>
    <Peak1D F1="1.3101" intensity="1.03" type="0"/>
    <Peak1D F1="1.2549" intensity="2.48" type="0"/>
    <Peak1D F1="1.0867" intensity="0.82" type="0"/>
    <Peak1D F1="0.9831" intensity="100.00" type="0"/>
    <Peak1D F1="0.8767" intensity="1.12" type="0"/>
    <Peak1D F1="0.8451" intensity="1.87" type="0"/>
    <Peak1D F1="0.0967" intensity="0.36" type="0"/>
    <Peak1D F1="0.0050" intensity="4.40" type="0"/>
    <Peak1D F1="-0.0003" intensity="80.09" type="0"/>
    <Peak1D F1="-0.0058" intensity="2.75" type="0"/>
    <Peak1D F1="-0.1005" intensity="0.33" type="0"/>
  </PeakList1D>
</PeakList>
