# Supplementary material for: Total Synthesis and Biological Profiling of Putative (±)-Marinoaziridine B and (±)-N-Methyl Marinoaziridine A
Source: Mar Drugs. 2024 Jul 3;22(7):310. doi: 10.3390/md22070310 (PMC11278217; doi:10.3390/md22070310)
Supplement: Supplementary file 1 [file marinedrugs-22-00310-s001.zip › marinedrugs-3008265 S2 marinoaziridines NMR spectra data/marinoaziridinb/2/acqu2]

##TITLE= Parameter file, TOPSPIN		Version 2.1
##JCAMPDX= 5.0
##DATATYPE= Parameter Values
##NPOINTS= 1	$$ modification sequence number
##ORIGIN= Bruker BioSpin GmbH
##OWNER= nmr
$$ 2022-03-16 17:06:46.453 +0100  nmr@NMR600
$$ C:/Bruker/TOPSPIN/prog/curdir/changer/inmrchanger/Mar16-2022-0935-guest/19/data/nmr/abuljan_marinoaziridinb_cdcl2_16032022/2/acqu2
$$ process C:\Bruker\TOPSPIN\prog\mod\xwish3.exe
##$BF1= 600.13
##$FnMODE= 1
##$NUC1= <1H>
##$O1= 3900.84
##$SFO1= 600.13390084
##$SW= 15.9999921951209
##$SW_h= 9602.13772954746
##$TD= 256
##END=
