# Supplementary material for: Total Synthesis and Biological Profiling of Putative (±)-Marinoaziridine B and (±)-N-Methyl Marinoaziridine A
Source: Mar Drugs. 2024 Jul 3;22(7):310. doi: 10.3390/md22070310 (PMC11278217; doi:10.3390/md22070310)
Supplement: Supplementary file 1 [file marinedrugs-22-00310-s001.zip › marinedrugs-3008265 S2 marinoaziridines NMR spectra data/marinoaziridinb/2/pdata/1/auditp.txt]

##TITLE= Audit trail, TOPSPIN		Version 2.1
##JCAMPDX= 5.01
##ORIGIN= Bruker BioSpin GmbH
##OWNER= nmr
$$ C:\Bruker\TOPSPIN/data/acikos/nmr/abuljan_marinoaziridinb_cdcl2_16032022/2/pdata/1/auditp.txt
##AUDIT TRAIL=  $$ (NUMBER, WHEN, WHO, WHERE, PROCESS, VERSION, WHAT)
(   1,<2022-03-16 17:33:29.562 +0100>,<nmr>,<NMR600>,<go>,<TOPSPIN 2.1>,
      <created by zg
	started at 2022-03-16 17:23:33.578 +0100,
	POWCHK enabled, PULCHK disabled,
       configuration hash MD5:
       5E DE A2 AC 14 0D BA DC 31 FA 69 51 6B 65 3A 70
       data hash MD5: 2K * 256
       0D 0D 5D 4A DB B3 AD 22 76 C6 09 E7 D7 DB 6B 22>)
(   2,<2022-03-16 17:33:39.031 +0100>,<nmr>,<NMR600>,<audit>,<TOPSPIN 2.1>,
      <user comment:
       ICON-NMR User ID: acikos
       data hash MD5: 2K * 256
       0D 0D 5D 4A DB B3 AD 22 76 C6 09 E7 D7 DB 6B 22>)
(   3,<2022-03-16 17:33:56.156 +0100>,<nmr>,<NMR600>,<proc2d>,<TOPSPIN 2.1>,
      <Start of raw data processing
       xfb same F2: SI = 2K WDW = 3 SSB = 0 FT_mod = 6 PKNL = 1 F1: SI = 2K ME_mod = 2 NCOEF = 32 WDW = 3 SSB = 0 FT_mod = 6 PH_mod = 2
       data hash MD5: 2K * 2K
       56 60 0C 81 80 3C FF D4 4C 6F 3D 23 57 15 00 AD>)
(   4,<2022-03-16 17:33:57.375 +0100>,<nmr>,<NMR600>,<proc2d>,<TOPSPIN 2.1>,
      <abs1 F1: ABSG = 5 ABSF1 = 14.5 ABSF2 = -1.500056
       data hash MD5: 2K * 2K
       2D 9F B2 D0 51 9D C7 CA B1 D1 5B B7 B6 70 C9 98>)
(   5,<2022-03-16 17:33:58.531 +0100>,<nmr>,<NMR600>,<proc2d>,<TOPSPIN 2.1>,
      <abs2 F2: ABSG = 5 ABSF1 = 14.51108 ABSF2 = -1.51109
       data hash MD5: 2K * 2K
       F4 F1 32 42 A2 CF D1 2F 72 A0 A6 E5 AA 34 A5 5A>)
(   6,<2022-03-16 17:34:01.234 +0100>,<nmr>,<NMR600>,<proc2d>,<TOPSPIN 2.1>,
      <sym
       data hash MD5: 2K * 2K
       9A BA 74 52 6A C2 15 73 CE 51 3D 7E 35 FD BF 21>)
$$ D:/spectra/data/abuljan/nmr/marinoaziridinb/2/pdata/1/auditp.txt
(   7,<2023-05-05 18:55:51.018 +0200>,<Ana>,<Desktop-5TLCJFJ>,<disknew>,<TopSpin 4.2.0>,
      <processed data deleted by delp>)
##END=

$$ hash MD5
$$ FE C9 44 50 34 35 70 BB 41 CF DC 5C 76 FA 0E 9B
