# Supplementary material for: Total Synthesis and Biological Profiling of Putative (±)-Marinoaziridine B and (±)-N-Methyl Marinoaziridine A
Source: Mar Drugs. 2024 Jul 3;22(7):310. doi: 10.3390/md22070310 (PMC11278217; doi:10.3390/md22070310)
Supplement: Supplementary file 1 [file marinedrugs-22-00310-s001.zip › marinedrugs-3008265 S2 marinoaziridines NMR spectra data/marinoaziridinb/2/pulseprogram]

# 1 "C:/Bruker/TOPSPIN/exp/stan/nmr/lists/pp/cosygpqf"
;cosygpqf
;avance-version (07/04/05)
;2D homonuclear shift correlation
;using gradient pulses for selection
;
;$CLASS=HighRes
;$DIM=2D
;$TYPE=
;$SUBTYPE=
;$COMMENT=


# 1 "C:/Bruker/TOPSPIN/exp/stan/nmr/lists/pp/Avance.incl" 1
;Avance2.incl
;   for 1
;
;avance-version (09/07/02)
;
;$CLASS=HighRes Incl
;$COMMENT=


;$Id: Avance2.incl,v 1.17.2.2 2009/11/18 11:19:58 ber Exp $
# 13 "C:/Bruker/TOPSPIN/exp/stan/nmr/lists/pp/cosygpqf" 2

# 1 "C:/Bruker/TOPSPIN/exp/stan/nmr/lists/pp/Grad.incl" 1
;Grad2.incl  -  include file for Gradient Spectroscopy
;   for 1
;
;avance-version (07/01/17)
;
;$CLASS=HighRes Incl
;$COMMENT=


define list<gradient> EA=<EA>


;$Id: Grad2.incl,v 1.12 2007/01/22 14:22:35 ber Exp $
# 14 "C:/Bruker/TOPSPIN/exp/stan/nmr/lists/pp/cosygpqf" 2


"d13=4u"


"in0=inf1"

"d0=3u"


# 1 "mc_line 25 file C:/Bruker/TOPSPIN/exp/stan/nmr/lists/pp/cosygpqf expanding definition part of mc command before ze"
define delay MCWRK
define delay MCREST
"MCWRK = 0.500000*d1"
"MCREST = d1 - d1"
    dccorr
# 25 "C:/Bruker/TOPSPIN/exp/stan/nmr/lists/pp/cosygpqf"
1 ze
# 1 "mc_line 25 file C:/Bruker/TOPSPIN/exp/stan/nmr/lists/pp/cosygpqf expanding definition of mc command after ze"
# 26 "C:/Bruker/TOPSPIN/exp/stan/nmr/lists/pp/cosygpqf"
# 1 "mc_line 26 file C:/Bruker/TOPSPIN/exp/stan/nmr/lists/pp/cosygpqf expanding start label for mc command"
2 MCWRK 
LBLF1, MCWRK
  MCREST
# 27 "C:/Bruker/TOPSPIN/exp/stan/nmr/lists/pp/cosygpqf"
3 p1 ph1
  d0
  50u setnmr3|0 setnmr0|34|32|33 ctrlgrad 0
  p16:gp1
  d16
  p0 ph2
  d13
  p16:gp1
  d16
  4u setnmr3^0 setnmr0^34^32^33 ctrlgrad 7
  go=2 ph31
# 1 "mc_line 38 file C:/Bruker/TOPSPIN/exp/stan/nmr/lists/pp/cosygpqf expanding mc command in line"
  MCWRK  wr #0 if #0 zd id0 
  lo to LBLF1 times td1
  MCWRK
# 39 "C:/Bruker/TOPSPIN/exp/stan/nmr/lists/pp/cosygpqf"
exit


ph1=0 2
ph2=0 0 2 2
ph31=0 2


;pl1 : f1 channel - power level for pulse (default)
;p0 : f1 channel -  20 to 90 degree high power pulse
;p1 : f1 channel -  90 degree high power pulse
;p16: homospoil/gradient pulse
;d0 : incremented delay (2D)                         [3 usec]
;d1 : relaxation delay; 1-5 * T1
;d13: short delay                                    [4 usec]
;d16: delay for homospoil/gradient recovery
;inf1: 1/SW = 2 * DW
;in0: 1/(1 * SW) = 2 * DW
;nd0: 1
;NS: 1 * n
;DS: 16
;td1: number of experiments
;FnMODE: QF

;use gradient ratio:	gp 1
;			  10

;for z-only gradients:
;gpz1: 10%

;use gradient files:   
;gpnam1: SINE.100


;$Id: cosygpqf,v 1.5 2007/04/11 13:34:29 ber Exp $
