# Supplementary material for: Total Synthesis and Biological Profiling of Putative (±)-Marinoaziridine B and (±)-N-Methyl Marinoaziridine A
Source: Mar Drugs. 2024 Jul 3;22(7):310. doi: 10.3390/md22070310 (PMC11278217; doi:10.3390/md22070310)
Supplement: Supplementary file 1 [file marinedrugs-22-00310-s001.zip › marinedrugs-3008265 S2 marinoaziridines NMR spectra data/marinoaziridinb/3/audita.txt]

##TITLE= Audit trail, TOPSPIN		Version 2.1
##JCAMPDX= 5.01
##ORIGIN= Bruker BioSpin GmbH
##OWNER= nmr
$$ C:\Bruker\TOPSPIN/data/acikos/nmr/abuljan_marinoaziridinb_cdcl2_16032022/3/audita.txt
##AUDIT TRAIL=  $$ (NUMBER, WHEN, WHO, WHERE, PROCESS, VERSION, WHAT)
(   1,<2022-03-16 18:42:46.562 +0100>,<nmr>,<NMR600>,<go>,<TOPSPIN 2.1>,
      <created by zg
	started at 2022-03-16 17:35:00.562 +0100,
	POWCHK enabled, PULCHK disabled,
       terminated by command 'stop'
       configuration hash MD5:
       5E DE A2 AC 14 0D BA DC 31 FA 69 51 6B 65 3A 70
       data hash MD5: 2K * 152
       8A 6B 97 6F 08 66 3F E4 8B 52 F8 24 0C 70 7C D8>)
(   2,<2022-03-16 18:42:58.140 +0100>,<nmr>,<NMR600>,<audit>,<TOPSPIN 2.1>,
      <user comment:
       ICON-NMR User ID: acikos
       data hash MD5: 2K * 152
       8A 6B 97 6F 08 66 3F E4 8B 52 F8 24 0C 70 7C D8>)
##END=

$$ hash MD5
$$ 50 E0 84 01 6B EC 94 02 44 C8 88 7D C1 7F 8C EF
