# Supplementary material for: Total Synthesis and Biological Profiling of Putative (±)-Marinoaziridine B and (±)-N-Methyl Marinoaziridine A
Source: Mar Drugs. 2024 Jul 3;22(7):310. doi: 10.3390/md22070310 (PMC11278217; doi:10.3390/md22070310)
Supplement: Supplementary file 1 [file marinedrugs-22-00310-s001.zip › marinedrugs-3008265 S2 marinoaziridines NMR spectra data/marinoaziridinb/3/pdata/1/curdat2]

##TITLE= Parameter file, TopSpin 4.1.3
##JCAMPDX= 5.0
##DATATYPE= Parameter Values
##NPOINTS= 6	$$ modification sequence number
##ORIGIN= Bruker BioSpin GmbH
##OWNER= nmr
$$ 2022-03-23 18:54:24.708 +0100  Ana@Desktop-5TLCJFJ
$$ D:/spectra/data/abuljan/nmr/abuljan_marinoaziridinb_cdcl2_16032022/3/pdata/1/curdat2
$$ process C:\Bruker\TopSpin4.1.3\prog\mod\dataserver.exe
##$DATPATH2= <D:/spectra/data/abuljan/nmr>
##$DATPATH3= <D:/spectra/data/abuljan/nmr>
##$DU2= <>
##$DU3= <>
##$EXPNO2= 1
##$EXPNO3= 6
##$NAME2= <abuljan_marinoaziridinb_cdcl2_16032022>
##$NAME3= <abuljan_marinoaziridinb_cdcl2_16032022>
##$PROCNO2= 1
##$PROCNO3= 1
##$TYPE= <>
##$USER2= <>
##$USER3= <>
##END=
