# Supplementary material for: Total Synthesis and Biological Profiling of Putative (±)-Marinoaziridine B and (±)-N-Methyl Marinoaziridine A
Source: Mar Drugs. 2024 Jul 3;22(7):310. doi: 10.3390/md22070310 (PMC11278217; doi:10.3390/md22070310)
Supplement: Supplementary file 1 [file marinedrugs-22-00310-s001.zip › marinedrugs-3008265 S2 marinoaziridines NMR spectra data/marinoaziridinb/4/pdata/1/auditp.txt]

##TITLE= Audit trail, TOPSPIN		Version 2.1
##JCAMPDX= 5.01
##ORIGIN= Bruker BioSpin GmbH
##OWNER= nmr
$$ C:\Bruker\TOPSPIN/data/acikos/nmr/abuljan_marinoaziridinb_cdcl2_16032022/4/pdata/1/auditp.txt
##AUDIT TRAIL=  $$ (NUMBER, WHEN, WHO, WHERE, PROCESS, VERSION, WHAT)
(   1,<2022-03-17 02:53:00.312 +0100>,<nmr>,<NMR600>,<go>,<TOPSPIN 2.1>,
      <created by zg
	started at 2022-03-17 00:57:47.922 +0100,
	POWCHK enabled, PULCHK disabled,
       configuration hash MD5:
       5E DE A2 AC 14 0D BA DC 31 FA 69 51 6B 65 3A 70
       data hash MD5: 2K * 256
       FB D6 6B AA A1 C7 B3 81 12 8C F3 FF 8D 76 CB 0D>)
(   2,<2022-03-17 02:53:09.984 +0100>,<nmr>,<NMR600>,<audit>,<TOPSPIN 2.1>,
      <user comment:
       ICON-NMR User ID: acikos
       data hash MD5: 2K * 256
       FB D6 6B AA A1 C7 B3 81 12 8C F3 FF 8D 76 CB 0D>)
(   3,<2022-03-17 02:53:26.172 +0100>,<nmr>,<NMR600>,<proc2d>,<TOPSPIN 2.1>,
      <Start of raw data processing
       xfb same F2: SI = 2K WDW = 4 SSB = 0 FT_mod = 6 PKNL = 1 F1: SI = 1K ME_mod = 2 NCOEF = 32 WDW = 4 SSB = 0 FT_mod = 6 PH_mod = 2
       data hash MD5: 2K * 1K
       E7 FB EB 9F C2 03 CE DF B9 96 56 F7 8D 47 36 B1>)
$$ D:/spectra/data/abuljan/nmr/marinoaziridinb/4/pdata/1/auditp.txt
(   4,<2023-05-05 18:55:51.018 +0200>,<Ana>,<Desktop-5TLCJFJ>,<disknew>,<TopSpin 4.2.0>,
      <processed data deleted by delp>)
##END=

$$ hash MD5
$$ B2 50 F3 BD D2 CD 6D 42 6C BF 75 92 65 AF FB 05
