# Supplementary material for: Total Synthesis and Biological Profiling of Putative (±)-Marinoaziridine B and (±)-N-Methyl Marinoaziridine A
Source: Mar Drugs. 2024 Jul 3;22(7):310. doi: 10.3390/md22070310 (PMC11278217; doi:10.3390/md22070310)
Supplement: Supplementary file 1 [file marinedrugs-22-00310-s001.zip › marinedrugs-3008265 S2 marinoaziridines NMR spectra data/marinoaziridinb/5/pdata/1/auditp.txt]

##TITLE= Audit trail, TOPSPIN		Version 2.1
##JCAMPDX= 5.01
##ORIGIN= Bruker BioSpin GmbH
##OWNER= nmr
$$ C:\Bruker\TOPSPIN/data/acikos/nmr/abuljan_marinoaziridinb_cdcl2_16032022/5/pdata/1/auditp.txt
##AUDIT TRAIL=  $$ (NUMBER, WHEN, WHO, WHERE, PROCESS, VERSION, WHAT)
(   1,<2022-03-17 06:37:34.203 +0100>,<nmr>,<NMR600>,<go>,<TOPSPIN 2.1>,
      <created by zg
	started at 2022-03-17 02:54:03.078 +0100,
	POWCHK enabled, PULCHK disabled,
       configuration hash MD5:
       5E DE A2 AC 14 0D BA DC 31 FA 69 51 6B 65 3A 70
       data hash MD5: 2K * 256
       FB 1E 92 84 B4 E8 76 3C B5 A0 85 02 1B 84 A8 C2>)
(   2,<2022-03-17 06:37:43.656 +0100>,<nmr>,<NMR600>,<audit>,<TOPSPIN 2.1>,
      <user comment:
       ICON-NMR User ID: acikos
       data hash MD5: 2K * 256
       FB 1E 92 84 B4 E8 76 3C B5 A0 85 02 1B 84 A8 C2>)
(   3,<2022-03-17 06:38:40.593 +0100>,<nmr>,<NMR600>,<proc2d>,<TOPSPIN 2.1>,
      <Start of raw data processing
       xfb same F2: SI = 2K WDW = 4 SSB = 2 FT_mod = 6 PKNL = 1 PHC0 = 164.8568 PHC1 = -18.18996 F1: SI = 1K ME_mod = 2 NCOEF = 32 WDW = 4 SSB = 2 FT_mod = 4 PHC0 = 90 PHC1 = -180
       data hash MD5: 2K * 1K
       7C 2D 81 D8 CB 02 07 17 04 0D C6 5D 51 EE C8 07>)
(   4,<2022-03-17 06:38:42.343 +0100>,<nmr>,<NMR600>,<proc2d>,<TOPSPIN 2.1>,
      <abs1 F1: ABSG = 5 ABSF1 = 13.5 ABSF2 = -0.500051
       data hash MD5: 2K * 1K
       CF 41 83 0E 4E A3 62 4A 0A C3 87 06 1E 4D BF D2>)
(   5,<2022-03-17 06:38:42.672 +0100>,<nmr>,<NMR600>,<proc2d>,<TOPSPIN 2.1>,
      <abs2 F2: ABSG = 5 ABSF1 = 13.48953 ABSF2 = -0.4895445
       data hash MD5: 2K * 1K
       16 78 E5 62 2A BA 19 93 FB 3F 5B 88 36 41 AA F3>)
$$ D:/spectra/data/abuljan/nmr/marinoaziridinb/5/pdata/1/auditp.txt
(   6,<2023-05-05 18:55:51.034 +0200>,<Ana>,<Desktop-5TLCJFJ>,<disknew>,<TopSpin 4.2.0>,
      <processed data deleted by delp>)
##END=

$$ hash MD5
$$ 92 71 54 3B A1 A5 6F 51 90 54 CC 97 64 93 AD E3
