# Supplementary material for: Total Synthesis and Biological Profiling of Putative (±)-Marinoaziridine B and (±)-N-Methyl Marinoaziridine A
Source: Mar Drugs. 2024 Jul 3;22(7):310. doi: 10.3390/md22070310 (PMC11278217; doi:10.3390/md22070310)
Supplement: Supplementary file 1 [file marinedrugs-22-00310-s001.zip › marinedrugs-3008265 S2 marinoaziridines NMR spectra data/marinoaziridinb/5/pdata/1/outd]

##TITLE= Parameter file, TOPSPIN		Version 2.1
##JCAMPDX= 5.0
##DATATYPE= Parameter Values
##NPOINTS= 1	$$ modification sequence number
##ORIGIN= Bruker BioSpin GmbH
##OWNER= nmr
$$ 2022-03-16 17:07:34.781 +0100  nmr@NMR600
$$ C:/Bruker/TOPSPIN/prog/curdir/changer/inmrchanger/Mar16-2022-0935-guest/19/data/nmr/abuljan_marinoaziridinb_cdcl2_16032022/5/pdata/1/outd
$$ process C:\Bruker\TOPSPIN\prog\mod\xwish3.exe
##$CURPLOT= <\\NMR300\HP LaserJet 5100 PCL 6>
##$CURPRIN= <$\\NMR300\HP LaserJet 5100 PCL 6>
##$DFORMAT= <normdp>
##$LAYOUT= <+/aqc_noesy.xwp>
##$LFORMAT= <normlp>
##$PFORMAT= <normpl>
##$SURQMSG= 1
##END=
