# Supplementary material for: Total Synthesis and Biological Profiling of Putative (±)-Marinoaziridine B and (±)-N-Methyl Marinoaziridine A
Source: Mar Drugs. 2024 Jul 3;22(7):310. doi: 10.3390/md22070310 (PMC11278217; doi:10.3390/md22070310)
Supplement: Supplementary file 1 [file marinedrugs-22-00310-s001.zip › marinedrugs-3008265 S2 marinoaziridines NMR spectra data/marinoaziridinb/5/pdata/1/proc2s]

##TITLE= Parameter file, TOPSPIN		Version 2.1
##JCAMPDX= 5.0
##DATATYPE= Parameter Values
##NPOINTS= 8	$$ modification sequence number
##ORIGIN= Bruker BioSpin GmbH
##OWNER= nmr
$$ 2022-03-17 06:38:48.609 +0100  nmr@NMR600
$$ C:\Bruker\TOPSPIN/data/acikos/nmr/abuljan_marinoaziridinb_cdcl2_16032022/5/pdata/1/proc2s
$$ process C:\Bruker\TOPSPIN\prog\au\bin\user\as_projref.exe
##$ABSF1= 13.5
##$ABSF2= -0.500051
##$ABSG= 5
##$ABSL= 0
##$ALPHA= 0
##$AQORDER= 0
##$ASSFAC= 0
##$ASSFACI= 0
##$ASSFACX= 0
##$ASSWID= 0
##$AUNMP= <        >
##$AXLEFT= 0
##$AXNAME= <F1>
##$AXNUC= <1H>
##$AXRIGHT= 0
##$AXTYPE= 0
##$AXUNIT= <>
##$AZFE= 0.1
##$AZFW= 0.5
##$BCFW= 0
##$BC_mod= 0
##$BYTORDP= 0
##$COROFFS= 0
##$CY= -3
##$DATMOD= 1
##$DC= 0
##$DFILT= <>
##$DTYPP= 0
##$F1P= 13.5000400543213
##$F2P= -0.500050945562071
##$FCOR= 1
##$FTSIZE= 1024
##$FT_mod= 4
##$GAMMA= 0
##$GB= 0
##$INTBC= 1
##$INTSCL= 1
##$ISEN= 128
##$LB= 0
##$LEV0= 0
##$LPBIN= 512
##$MAXI= 10000
##$MC2= 4
##$MEAN= 0
##$ME_mod= 2
##$MI= 1
##$NCOEF= 32
##$NC_proc= 2
##$NLEV= 6
##$NOISF1= 0
##$NOISF2= 0
##$NSP= 0
##$NTH_PI= 0
##$NZP= 0
##$OFFSET= 13.48768
##$PC= 4
##$PHC0= 90
##$PHC1= -180
##$PH_mod= 1
##$PKNL= no
##$PPARMOD= 1
##$PPDIAG= 0
##$PPIPTYP= 0
##$PPMPNUM= 2147483647
##$PPRESOL= 1
##$PSCAL= 1
##$PSIGN= 0
##$PYNMP= <proc.py>
##$REVERSE= no
##$SF= 600.130007413709
##$SI= 1024
##$SIGF1= 13.5
##$SIGF2= -0.500051
##$SINO= 16
##$SIOLD= 1024
##$SPECTYP= <>
##$SREGLST= <RRRRRRRR>
##$SSB= 2
##$STSI= 1024
##$STSR= 0
##$SW_p= 8401.87461176
##$SYMM= 0
##$S_DEV= 3024
##$TDeff= 512
##$TDoff= 0
##$TI= <        >
##$TILT= no
##$TM1= 0
##$TM2= 0
##$TOPLEV= 0
##$USERP1= <user>
##$USERP2= <user>
##$USERP3= <user>
##$USERP4= <user>
##$USERP5= <user>
##$WDW= 4
##$XDIM= 128
##$YMAX_p= 7483537
##$YMIN_p= -375521804
##END=
