# Supplementary material for: Total Synthesis and Biological Profiling of Putative (±)-Marinoaziridine B and (±)-N-Methyl Marinoaziridine A
Source: Mar Drugs. 2024 Jul 3;22(7):310. doi: 10.3390/md22070310 (PMC11278217; doi:10.3390/md22070310)
Supplement: Supplementary file 1 [file marinedrugs-22-00310-s001.zip › marinedrugs-3008265 S2 marinoaziridines NMR spectra data/marinoaziridinb/5/pdata/1000/auditp.txt]

##TITLE= Audit trail, TOPSPIN		Version 2.1
##JCAMPDX= 5.01
##ORIGIN= Bruker BioSpin GmbH
##OWNER= nmr
$$ C:\Bruker\TOPSPIN/data/acikos/nmr/abuljan_marinoaziridinb_cdcl2_16032022/5/pdata/1000/auditp.txt
##AUDIT TRAIL=  $$ (NUMBER, WHEN, WHO, WHERE, PROCESS, VERSION, WHAT)
(   1,<2022-03-17 06:38:31.375 +0100>,<nmr>,<NMR600>,<mvrow>,<TOPSPIN 2.1>,
      <rvpp from
       1 5 "abuljan_marinoaziridinb_cdcl2_16032022" "acikos" "C:\Bruker\TOPSPIN"
       data hash MD5: 1K
       66 31 12 B9 82 FA A7 42 71 07 0A 2B 29 F1 13 B5>)
$$ D:/spectra/data/abuljan/nmr/marinoaziridinb/5/pdata/1000/auditp.txt
(   2,<2023-05-05 18:55:51.034 +0200>,<Ana>,<Desktop-5TLCJFJ>,<disknew>,<TopSpin 4.2.0>,
      <processed data deleted by delp>)
##END=

$$ hash MD5
$$ 33 4A 3D 2C D4 1B 75 E4 69 6C E6 95 75 8F F8 AB
