# Supplementary material for: Total Synthesis and Biological Profiling of Putative (±)-Marinoaziridine B and (±)-N-Methyl Marinoaziridine A
Source: Mar Drugs. 2024 Jul 3;22(7):310. doi: 10.3390/md22070310 (PMC11278217; doi:10.3390/md22070310)
Supplement: Supplementary file 1 [file marinedrugs-22-00310-s001.zip › marinedrugs-3008265 S2 marinoaziridines NMR spectra data/marinoaziridinb/5/pdata/1000/peaklist.xml]

<?xml version="1.0" encoding="UTF-8"?>
<PeakList>
  <PeakList1D>
    <PeakList1DHeader creator="acikos" date="2022-03-17T06:38:31.672+01:00" expNo="5" name="abuljan_marinoaziridinb_cdcl2_16032022" owner="" procNo="1000" source="C:\Bruker\TOPSPIN">
      <PeakPickDetails>F1=13.500ppm, F2=-0.500ppm, MI=5.00cm, MAXI=101.00cm, PC=2.000
      </PeakPickDetails>
    </PeakList1DHeader>
    <Peak1D F1="7.7136" intensity="19.48" type="0"/>
    <Peak1D F1="7.5156" intensity="21.15" type="0"/>
    <Peak1D F1="7.2634" intensity="21.24" type="0"/>
    <Peak1D F1="6.8184" intensity="21.00" type="0"/>
    <Peak1D F1="3.2599" intensity="15.24" type="0"/>
    <Peak1D F1="1.7381" intensity="5.26" type="0"/>
    <Peak1D F1="1.6520" intensity="94.62" type="0"/>
    <Peak1D F1="0.9924" intensity="100.00" type="0"/>
    <Peak1D F1="0.0096" intensity="14.86" type="0"/>
  </PeakList1D>
</PeakList>
