# Supplementary material for: Total Synthesis and Biological Profiling of Putative (±)-Marinoaziridine B and (±)-N-Methyl Marinoaziridine A
Source: Mar Drugs. 2024 Jul 3;22(7):310. doi: 10.3390/md22070310 (PMC11278217; doi:10.3390/md22070310)
Supplement: Supplementary file 1 [file marinedrugs-22-00310-s001.zip › marinedrugs-3008265 S2 marinoaziridines NMR spectra data/marinoaziridinb/5/pdata/1001/curdat2]

##TITLE= Parameter file, TOPSPIN		Version 2.1
##JCAMPDX= 5.0
##DATATYPE= Parameter Values
##NPOINTS= 2	$$ modification sequence number
##ORIGIN= Bruker BioSpin GmbH
##OWNER= nmr
$$ 2022-03-17 06:38:36.437 +0100  nmr@NMR600
$$ C:\Bruker\TOPSPIN/data/acikos/nmr/abuljan_marinoaziridinb_cdcl2_16032022/5/pdata/1003/curdat2
$$ process C:\Bruker\TOPSPIN\prog\au\bin\user\as_phaseroesy.exe
##$DU2= <C:\Bruker\TOPSPIN>
##$DU3= <C:\Bruker\TOPSPIN>
##$EXPNO2= 5
##$EXPNO3= 5
##$NAME2= <abuljan_marinoaziridinb_cdcl2_16032022>
##$NAME3= <abuljan_marinoaziridinb_cdcl2_16032022>
##$PROCNO2= 1001
##$PROCNO3= 1002
##$TYPE= <nmr>
##$USER2= <acikos>
##$USER3= <acikos>
##END=
