# Supplementary material for: Total Synthesis and Biological Profiling of Putative (±)-Marinoaziridine B and (±)-N-Methyl Marinoaziridine A
Source: Mar Drugs. 2024 Jul 3;22(7):310. doi: 10.3390/md22070310 (PMC11278217; doi:10.3390/md22070310)
Supplement: Supplementary file 1 [file marinedrugs-22-00310-s001.zip › marinedrugs-3008265 S2 marinoaziridines NMR spectra data/marinoaziridinb/5/pdata/1002/auditp.txt]

##TITLE= Audit trail, TOPSPIN		Version 2.1
##JCAMPDX= 5.01
##ORIGIN= Bruker BioSpin GmbH
##OWNER= nmr
$$ C:\Bruker\TOPSPIN/data/acikos/nmr/abuljan_marinoaziridinb_cdcl2_16032022/5/pdata/1002/auditp.txt
##AUDIT TRAIL=  $$ (NUMBER, WHEN, WHO, WHERE, PROCESS, VERSION, WHAT)
(   1,<2022-03-17 06:38:37.922 +0100>,<nmr>,<NMR600>,<mvrow>,<TOPSPIN 2.1>,
      <rsr 986 from
       1 5 "abuljan_marinoaziridinb_cdcl2_16032022" "acikos" "C:\Bruker\TOPSPIN"
       data hash MD5: 2K
       A0 8B 28 A0 84 7C 07 D6 1E AD 1B 52 9C E7 5C 6D>)
##END=

$$ hash MD5
$$ A6 59 7D CB DE C9 95 4B 6D BB E0 44 C4 EF D9 D7
