# Supplementary material for: Total Synthesis and Biological Profiling of Putative (±)-Marinoaziridine B and (±)-N-Methyl Marinoaziridine A
Source: Mar Drugs. 2024 Jul 3;22(7):310. doi: 10.3390/md22070310 (PMC11278217; doi:10.3390/md22070310)
Supplement: Supplementary file 1 [file marinedrugs-22-00310-s001.zip › marinedrugs-3008265 S2 marinoaziridines NMR spectra data/marinoaziridinb/5/pulseprogram]

# 1 "C:/Bruker/TOPSPIN/exp/stan/nmr/lists/pp/noesygpphzs"
;noesygpphzs
;avance-version (07/12/14)
;2D homonuclear correlation via dipolar coupling 
;dipolar coupling may be due to noe or chemical exchange.
;phase sensitive
;with gradient/rf spoil pulse in mixing time
;
;M.J. Thrippleton & J. Keeler,
;   Angew. Chem. Int. Ed. 42, 3938-3941 (2003)
;(J. Jeener, B.H. Meier, P. Bachmann & R.R. Ernst, J. Chem. Phys. 71,
;   4546-4553 (1979) )
;(R. Wagner & S. Berger, J. Magn. Reson. 123 A, 119-121 (1996) )
;
;$CLASS=HighRes
;$DIM=2D
;$TYPE=
;$SUBTYPE=
;$COMMENT=


# 1 "C:/Bruker/TOPSPIN/exp/stan/nmr/lists/pp/Avance.incl" 1
;Avance2.incl
;   for 1
;
;avance-version (09/07/02)
;
;$CLASS=HighRes Incl
;$COMMENT=


;$Id: Avance2.incl,v 1.17.2.2 2009/11/18 11:19:58 ber Exp $
# 21 "C:/Bruker/TOPSPIN/exp/stan/nmr/lists/pp/noesygpphzs" 2

# 1 "C:/Bruker/TOPSPIN/exp/stan/nmr/lists/pp/Grad.incl" 1
;Grad2.incl  -  include file for Gradient Spectroscopy
;   for 1
;
;avance-version (07/01/17)
;
;$CLASS=HighRes Incl
;$COMMENT=


define list<gradient> EA=<EA>


;$Id: Grad2.incl,v 1.12 2007/01/22 14:22:35 ber Exp $
# 22 "C:/Bruker/TOPSPIN/exp/stan/nmr/lists/pp/noesygpphzs" 2

# 1 "C:/Bruker/TOPSPIN/exp/stan/nmr/lists/pp/Delay.incl" 1
;Delay.incl  -  include file for commonly used delays
;
;version 00/02/07
;
;$CLASS=HighRes Incl
;$COMMENT=


;general delays

define delay DELTA
define delay DELTA1
define delay DELTA2
define delay DELTA3
define delay DELTA4
define delay DELTA5
define delay DELTA6
define delay DELTA7
define delay DELTA8

define delay TAU
define delay TAU1
define delay TAU2
define delay TAU3
define delay TAU4
define delay TAU5


;delays for centering pulses

define delay CEN_HN1
define delay CEN_HN2
define delay CEN_HN3
define delay CEN_HC1
define delay CEN_HC2
define delay CEN_HC3
define delay CEN_HC4
define delay CEN_HP1
define delay CEN_HP2
define delay CEN_CN1
define delay CEN_CN2
define delay CEN_CN3
define delay CEN_CN4
define delay CEN_CP1
define delay CEN_CP2


;loop counters

define loopcounter COUNTER
define loopcounter SCALEF
define loopcounter FACTOR1
define loopcounter FACTOR2
define loopcounter FACTOR3


;$Id: Delay.incl,v 1.12 2005/11/10 12:16:58 ber Exp $
# 23 "C:/Bruker/TOPSPIN/exp/stan/nmr/lists/pp/noesygpphzs" 2


"p31=5m"


"in0=inf1"

"d0=in0/2-p1*4/3.1416"


"TAU=d8-p32-p31-d16-84u"


"acqt0=-p1*2/3.1416"


# 1 "mc_line 40 file C:/Bruker/TOPSPIN/exp/stan/nmr/lists/pp/noesygpphzs expanding definition part of mc command before ze"
define delay MCWRK
define delay MCREST
define loopcounter ST1CNT
"ST1CNT = td1 / (2)"
"MCWRK = 0.333333*d1"
"MCREST = d1 - d1"
    dccorr
# 40 "C:/Bruker/TOPSPIN/exp/stan/nmr/lists/pp/noesygpphzs"
1 ze
# 1 "mc_line 40 file C:/Bruker/TOPSPIN/exp/stan/nmr/lists/pp/noesygpphzs expanding definition of mc command after ze"
# 41 "C:/Bruker/TOPSPIN/exp/stan/nmr/lists/pp/noesygpphzs"
# 1 "mc_line 41 file C:/Bruker/TOPSPIN/exp/stan/nmr/lists/pp/noesygpphzs expanding start label for mc command"
2 MCWRK 
LBLSTS1, MCWRK 
LBLF1, MCWRK
  MCREST
# 42 "C:/Bruker/TOPSPIN/exp/stan/nmr/lists/pp/noesygpphzs"
3 p1 ph1
  d0
  p1 ph2
  50u setnmr3|0 setnmr0|34|32|33 ctrlgrad 0
  10u gron0
  (p32:sp29 ph4):f1
  20u groff
  p31:gp1
  d16 pl1:f1
  TAU
  4u setnmr3^0 setnmr0^34^32^33 ctrlgrad 7
  p1 ph3
  go=2 ph31
# 1 "mc_line 55 file C:/Bruker/TOPSPIN/exp/stan/nmr/lists/pp/noesygpphzs expanding mc command in line"
  MCWRK  wr #0 if #0 zd ip1
  lo to LBLSTS1 times 2
  MCWRK id0
  lo to LBLF1 times ST1CNT
  MCWRK
# 56 "C:/Bruker/TOPSPIN/exp/stan/nmr/lists/pp/noesygpphzs"
exit


ph1=0 2 
ph2=0 0 0 0 0 0 0 0 2 2 2 2 2 2 2 2
ph3=0 0 2 2 1 1 3 3
ph4=0
ph31=0 2 2 0 1 3 3 1 2 0 0 2 3 1 1 3


;pl1 : f1 channel - power level for pulse (default)
;sp29: f1 channel - shaped pulse (adiabatic)
;p1 : f1 channel -  90 degree high power pulse
;p31: gradient pulse 5                                  [5 msec]
;p32: f1 channel - 180 degree shaped pulse (adiabatic)  [20 msec]
;     smoothed chirp (sweepwidth, 20% smoothing, 10000 points)
;d0 : incremented delay (2D)
;d1 : relaxation delay; 1-5 * T1
;d8 : mixing time
;d16: delay for homospoil/gradient recovery
;inf1: 1/SW = 2 * DW
;in0: 1/(1 * SW) = 2 * DW
;nd0: 1
;NS: 2 * n
;DS: 16
;td1: number of experiments
;FnMODE: States-TPPI, TPPI, States or QSEQ


;use gradient ratio:    gp 0 : gp 1
;                     ca. 10 :   40

;for z-only gradients:
;gpz0: ca. 10%
;gpz1: 40%

;use gradient files:   
;gpnam1: SINE.100


;Processing

;PHC0(F1): 90
;PHC1(F1): -180
;FCOR(F1): 1


;for sweepwidth of adiabatic shape and adjusting gpz0
;   see supplementary material of M.J. Thrippleton & J. Keeler,
;   Angew. Chem. Int. Ed. 42, 3938-3941 (2003)


;$Id: noesygpphzs,v 1.6.2.1 2007/12/14 16:06:46 ber Exp $
