# Supplementary material for: Total Synthesis and Biological Profiling of Putative (±)-Marinoaziridine B and (±)-N-Methyl Marinoaziridine A
Source: Mar Drugs. 2024 Jul 3;22(7):310. doi: 10.3390/md22070310 (PMC11278217; doi:10.3390/md22070310)
Supplement: Supplementary file 1 [file marinedrugs-22-00310-s001.zip › marinedrugs-3008265 S2 marinoaziridines NMR spectra data/marinoaziridinb/6/audita.txt]

##TITLE= Audit trail, TOPSPIN		Version 2.1
##JCAMPDX= 5.01
##ORIGIN= Bruker BioSpin GmbH
##OWNER= nmr
$$ C:\Bruker\TOPSPIN/data/acikos/nmr/abuljan_marinoaziridinb_cdcl2_16032022/6/audita.txt
##AUDIT TRAIL=  $$ (NUMBER, WHEN, WHO, WHERE, PROCESS, VERSION, WHAT)
(   1,<2022-03-17 08:21:16.140 +0100>,<nmr>,<NMR600>,<go>,<TOPSPIN 2.1>,
      <created by zg
	started at 2022-03-17 06:40:00.750 +0100,
	POWCHK enabled, PULCHK disabled,
       configuration hash MD5:
       5E DE A2 AC 14 0D BA DC 31 FA 69 51 6B 65 3A 70
       data hash MD5: 64K
       E8 FE 8B 16 09 0E 1C B5 B2 1E E3 C5 32 48 96 DC>)
##END=

$$ hash MD5
$$ B5 D4 8D D9 E2 C8 93 B7 1B 69 90 BA 34 64 05 46
