# Supplementary material for: Total Synthesis and Biological Profiling of Putative (±)-Marinoaziridine B and (±)-N-Methyl Marinoaziridine A
Source: Mar Drugs. 2024 Jul 3;22(7):310. doi: 10.3390/md22070310 (PMC11278217; doi:10.3390/md22070310)
Supplement: Supplementary file 1 [file marinedrugs-22-00310-s001.zip › marinedrugs-3008265 S2 marinoaziridines NMR spectra data/marinoaziridinb/6/format.temp]

EDIT_PAR COMMAND FILE

DI_MODE         LONG
ED_ENTRY        ACQU
ORDER           FILE


HEADER		"F2 - Acquisition Parameters"
T_NAME		Date_
		TYPE	R64
		CLASS	ACQU
		SUBRANGE 0.0 50000000
		REL	"Date_=itodate(DATE)"
		INV_REL	"DATE=datetoi(Date_,DATE)"
		FORMAT	"%14.0f"
		TEXT	" "
END
T_NAME		Time
		TYPE	R32
		CLASS	ACQU
		SUBRANGE 0.0 1000000
		REL	"Time=itotime(DATE)"
		INV_REL	"DATE=timetoi(Time,DATE)"
		FORMAT	"%14.2f"
		TEXT	" "
END
NAME		INSTRUM
		TEXT	" "
END
NAME		PROBHD
		FORMAT	"%14.14s"
		TEXT	" "
END
NAME		PULPROG
		TEXT	" "
END
NAME		TD
		TEXT	" "
END
NAME		SOLVENT
		TEXT	" "
END
NAME		NS
		TEXT	" "
END
NAME		DS
		TEXT	" "
END
T_NAME		SWH
		TYPE	R32
		CLASS	ACQU
		SUBRANGE 0.0 1e8
		REL	"SWH=SW*SFO1"
		INV_REL "SW=SWH/SFO1"
		UNIT	"Hz"
		FORMAT	"%14.3f Hz"
		TEXT	" "
END
T_NAME          FIDRES
                TYPE    R32
                CLASS   ACQU
                SUBRANGE 0.0 100000
                REL     "FIDRES=SW*SFO1/TD"
                INV_REL "TD = nextpow(SW*SFO1/FIDRES)"
		UNIT	"Hz"
		FORMAT	"%14.6f Hz"
		TEXT	" "
END
T_NAME          AQ
		TYPE	R32
		CLASS	ACQU
		SUBRANGE 0.0 1000
		REL	"AQ=aqcalc(SW,SFO1,TD,DIGTYP)"
		INV_REL	"TD=tdcalc(SW,SFO1,1.0e6*AQ,DIGTYP)"
		UNIT	"sec"
		FORMAT	"%14.7f sec"
		TEXT	" "
END
NAME		RG
		TEXT	" "
END
T_NAME          DW
		TYPE	R32
		CLASS	ACQU
		SUBRANGE 0.0 1000000
		REL	"DW=1/(2*SW*SFO1)"
		INV_REL	"SW=1000000/(2*(0.005+DW)*SFO1)"
		UNIT	"usec"
		FORMAT	"%14.3lf usec"
		TEXT	" "
END
NAME		DE
		FORMAT	"%14.2f usec"
		TEXT	" "
END
NAME		TE
		FORMAT	"%14.1f K"
		TEXT	" "
END
T_NAME		D1
		TYPE	R32
		CLASS	ACQU
		SUBRANGE 0.0 1e38
		REL	"D1=D[1]"
		INV_REL	"D[1]=D1"
		UNIT	"sec"
		FORMAT	"%14.8f sec"
		TEXT	" "
END
T_NAME		D11
		TYPE	R32
		CLASS	ACQU
		SUBRANGE 0.0 1e38
		REL	"D11=D[11]"
		INV_REL	"D[11]=D11"
		UNIT	"sec"
		FORMAT	"%14.8f sec"
		TEXT	" "
END
NAME		TD0
		TEXT	" "
END
HEADER		"======== CHANNEL f1 ========"
NAME		NUC1
		NONEDIT
		TEXT	" "
END
T_NAME		P1
		TYPE	R32
		CLASS	ACQU
		SUBRANGE 0.0 1.0e10
		REL	"P1=P[1]"
		INV_REL	"P[1]=P1"
		UNIT	"usec"
		FORMAT	"%14.2f usec"
		TEXT	" "
END
T_NAME		PL1
		TYPE	R32
		CLASS	ACQU
		SUBRANGE -6.0 1e38
		REL	"PL1=PL[1]"
		INV_REL	"PL[1]=PL1"
		UNIT	"dB"
		FORMAT	"%14.2f dB"
		TEXT	" "
END
T_NAME		PL1W
		TYPE	R32
		CLASS	ACQU
		SUBRANGE -6.0 1e38
		REL	"PL1W=299.3*pow(10.0,(-6-PL[1])/10.0)"
		INV_REL	"PL[1]=-6-4.3425*log(PL1W/299.3)"
		UNIT	"no"
		FORMAT	"%14.8f W"
		TEXT	" "
END
NAME		SFO1
		FORMAT	"%14.7f MHz"
		TEXT	" "
END
HEADER		"======== CHANNEL f2 ========"
NAME		CPDPRG2
		TEXT	" "
END
NAME		NUC2
		NONEDIT
		TEXT	" "
END
T_NAME		PCPD2
		TYPE	R32
		CLASS	ACQU
		SUBRANGE 0 1e38
		REL	"PCPD2=PCPD[2]"
		INV_REL	"PCPD[2]=PCPD2"
		UNIT	"usec"
		FORMAT	"%14.2f usec"
		TEXT	" "
END
T_NAME		PL2
		TYPE	R32
		CLASS	ACQU
		SUBRANGE -6.0 1e38
		REL	"PL2=PL[2]"
		INV_REL	"PL[2]=PL2"
		UNIT	"dB"
		FORMAT	"%14.2f dB"
		TEXT	" "
END
T_NAME		PL12
		TYPE	R32
		CLASS	ACQU
		SUBRANGE -6.0 1e38
		REL	"PL12=PL[12]"
		INV_REL	"PL[12]=PL12"
		UNIT	"dB"
		FORMAT	"%14.2f dB"
		TEXT	" "
END
T_NAME		PL13
		TYPE	R32
		CLASS	ACQU
		SUBRANGE -6.0 1e38
		REL	"PL13=PL[13]"
		INV_REL	"PL[13]=PL13"
		UNIT	"dB"
		FORMAT	"%14.2f dB"
		TEXT	" "
END
T_NAME		PL2W
		TYPE	R32
		CLASS	ACQU
		SUBRANGE -6.0 1e38
		REL	"PL2W=50*pow(10.0,(-6-PL[2])/10.0)"
		INV_REL	"PL[2]=-6-4.3425*log(PL2W/50)"
		UNIT	"no"
		FORMAT	"%14.8f W"
		TEXT	" "
END
T_NAME		PL12W
		TYPE	R32
		CLASS	ACQU
		SUBRANGE -6.0 1e38
		REL	"PL12W=50*pow(10.0,(-6-PL[12])/10.0)"
		INV_REL	"PL[12]=-6-4.3425*log(PL12W/50)"
		UNIT	"no"
		FORMAT	"%14.8f W"
		TEXT	" "
END
T_NAME		PL13W
		TYPE	R32
		CLASS	ACQU
		SUBRANGE -6.0 1e38
		REL	"PL13W=50*pow(10.0,(-6-PL[13])/10.0)"
		INV_REL	"PL[13]=-6-4.3425*log(PL13W/50)"
		UNIT	"no"
		FORMAT	"%14.8f W"
		TEXT	" "
END
NAME		SFO2
		FORMAT	"%14.7f MHz"
		TEXT	" "
END
