# Supplementary material for: Total Synthesis and Biological Profiling of Putative (±)-Marinoaziridine B and (±)-N-Methyl Marinoaziridine A
Source: Mar Drugs. 2024 Jul 3;22(7):310. doi: 10.3390/md22070310 (PMC11278217; doi:10.3390/md22070310)
Supplement: Supplementary file 1 [file marinedrugs-22-00310-s001.zip › marinedrugs-3008265 S2 marinoaziridines NMR spectra data/marinoaziridinb/6/pdata/1/auditp.txt]

##TITLE= Audit trail, TOPSPIN		Version 2.1
##JCAMPDX= 5.01
##ORIGIN= Bruker BioSpin GmbH
##OWNER= nmr
$$ C:\Bruker\TOPSPIN/data/acikos/nmr/abuljan_marinoaziridinb_cdcl2_16032022/6/pdata/1/auditp.txt
##AUDIT TRAIL=  $$ (NUMBER, WHEN, WHO, WHERE, PROCESS, VERSION, WHAT)
(   1,<2022-03-17 08:21:16.140 +0100>,<nmr>,<NMR600>,<go>,<TOPSPIN 2.1>,
      <created by zg
	started at 2022-03-17 06:40:00.750 +0100,
	POWCHK enabled, PULCHK disabled,
       configuration hash MD5:
       5E DE A2 AC 14 0D BA DC 31 FA 69 51 6B 65 3A 70
       data hash MD5: 64K
       E8 FE 8B 16 09 0E 1C B5 B2 1E E3 C5 32 48 96 DC>)
(   2,<2022-03-17 08:21:20.672 +0100>,<nmr>,<NMR600>,<proc1d>,<TOPSPIN 2.1>,
      <Start of raw data processing
       ef BC_mod = 2 LB = 1 FT_mod = 6 PKNL = 1 SI = 32K 
       data hash MD5: 32K
       F0 46 6F 6B E6 A4 C7 8E 14 09 56 89 B3 E6 01 D7>)
(   3,<2022-03-17 08:21:20.781 +0100>,<nmr>,<NMR600>,<proc1d>,<TOPSPIN 2.1>,
      <apks 
       data hash MD5: 32K
       E8 15 91 65 E9 0D A1 53 4B E6 A0 9E 3B A7 F3 4E>)
(   4,<2022-03-17 08:21:21.359 +0100>,<nmr>,<NMR600>,<proc1d>,<TOPSPIN 2.1>,
      <absf ABSG = 5 ABSF2 = 207.3542 ABSF1 = 219.2717
       data hash MD5: 32K
       56 A3 D9 B6 B6 6E 44 CA 6A 9C 76 99 06 94 7C 65>)
(   5,<2022-03-17 08:21:21.437 +0100>,<nmr>,<NMR600>,<proc1d>,<TOPSPIN 2.1>,
      <absf ABSG = 5 ABSF2 = 195.4367 ABSF1 = 207.3542
       data hash MD5: 32K
       5A BD E0 FE 41 A1 BB A0 06 A0 B8 75 68 0B 2F 40>)
(   6,<2022-03-17 08:21:21.500 +0100>,<nmr>,<NMR600>,<proc1d>,<TOPSPIN 2.1>,
      <absf ABSG = 5 ABSF2 = 183.5192 ABSF1 = 195.4367
       data hash MD5: 32K
       28 41 79 0C 1F 10 F7 E3 0C 52 21 CA 74 E3 8B 9E>)
(   7,<2022-03-17 08:21:21.547 +0100>,<nmr>,<NMR600>,<proc1d>,<TOPSPIN 2.1>,
      <absf ABSG = 5 ABSF2 = 171.6018 ABSF1 = 183.5192
       data hash MD5: 32K
       AB CC 4F E2 F7 73 80 C2 7B 93 AA D0 CE 48 68 BB>)
(   8,<2022-03-17 08:21:21.593 +0100>,<nmr>,<NMR600>,<proc1d>,<TOPSPIN 2.1>,
      <absf ABSG = 5 ABSF2 = 159.6843 ABSF1 = 171.6018
       data hash MD5: 32K
       A0 18 4C CC CA 27 BB CB E0 EE 8A 61 A3 D1 86 E8>)
(   9,<2022-03-17 08:21:21.781 +0100>,<nmr>,<NMR600>,<proc1d>,<TOPSPIN 2.1>,
      <absf ABSG = 5 ABSF2 = 147.7668 ABSF1 = 159.6843
       data hash MD5: 32K
       90 3D 71 C6 E7 E3 70 52 8D 27 00 8D F5 B4 36 21>)
(  10,<2022-03-17 08:21:21.828 +0100>,<nmr>,<NMR600>,<proc1d>,<TOPSPIN 2.1>,
      <absf ABSG = 5 ABSF2 = 135.8493 ABSF1 = 147.7668
       data hash MD5: 32K
       C0 EC AA D3 B8 89 47 92 0C 8C 20 F6 36 B1 D1 77>)
(  11,<2022-03-17 08:21:21.890 +0100>,<nmr>,<NMR600>,<proc1d>,<TOPSPIN 2.1>,
      <absf ABSG = 5 ABSF2 = 123.9318 ABSF1 = 135.8493
       data hash MD5: 32K
       7C C6 BB CD 62 11 FD 19 E2 84 42 A7 78 44 C5 48>)
(  12,<2022-03-17 08:21:21.937 +0100>,<nmr>,<NMR600>,<proc1d>,<TOPSPIN 2.1>,
      <absf ABSG = 5 ABSF2 = 112.0144 ABSF1 = 123.9318
       data hash MD5: 32K
       E1 E1 06 EB 9E 64 8A 6D 41 96 6B 7A 9F B0 A3 F3>)
(  13,<2022-03-17 08:21:22.000 +0100>,<nmr>,<NMR600>,<proc1d>,<TOPSPIN 2.1>,
      <absf ABSG = 5 ABSF2 = 100.0969 ABSF1 = 112.0144
       data hash MD5: 32K
       C2 0D D7 36 84 43 BC C4 9F C7 FB F9 9C 92 F5 0F>)
(  14,<2022-03-17 08:21:22.047 +0100>,<nmr>,<NMR600>,<proc1d>,<TOPSPIN 2.1>,
      <absf ABSG = 5 ABSF2 = 88.1794 ABSF1 = 100.0969
       data hash MD5: 32K
       69 F9 26 26 EC 39 E1 64 95 F5 09 D6 4C 84 6D 6B>)
(  15,<2022-03-17 08:21:22.093 +0100>,<nmr>,<NMR600>,<proc1d>,<TOPSPIN 2.1>,
      <absf ABSG = 5 ABSF2 = 76.26192 ABSF1 = 88.1794
       data hash MD5: 32K
       C7 4D 2A 2C 9C 20 07 71 25 12 58 B1 03 89 C5 75>)
(  16,<2022-03-17 08:21:22.140 +0100>,<nmr>,<NMR600>,<proc1d>,<TOPSPIN 2.1>,
      <absf ABSG = 5 ABSF2 = 64.34444 ABSF1 = 76.26192
       data hash MD5: 32K
       81 F1 18 FC 20 91 42 0E ED FA BA 1B BA DD 0C EB>)
(  17,<2022-03-17 08:21:22.203 +0100>,<nmr>,<NMR600>,<proc1d>,<TOPSPIN 2.1>,
      <absf ABSG = 5 ABSF2 = 52.42696 ABSF1 = 64.34444
       data hash MD5: 32K
       64 18 B8 57 01 95 A5 63 E6 4C 13 4D C3 0A 9A 4C>)
(  18,<2022-03-17 08:21:22.250 +0100>,<nmr>,<NMR600>,<proc1d>,<TOPSPIN 2.1>,
      <absf ABSG = 5 ABSF2 = 40.50948 ABSF1 = 52.42696
       data hash MD5: 32K
       9D DC 51 1E DE C2 11 C2 67 1D A5 0E B0 BA 13 66>)
(  19,<2022-03-17 08:21:22.312 +0100>,<nmr>,<NMR600>,<proc1d>,<TOPSPIN 2.1>,
      <absf ABSG = 5 ABSF2 = 28.592 ABSF1 = 40.50948
       data hash MD5: 32K
       DB 90 1C F7 85 BC 6A F9 0F 8A 1F 36 E1 7F 8A 38>)
(  20,<2022-03-17 08:21:22.359 +0100>,<nmr>,<NMR600>,<proc1d>,<TOPSPIN 2.1>,
      <absf ABSG = 5 ABSF2 = 16.67451 ABSF1 = 28.592
       data hash MD5: 32K
       5F 1A 39 0A 40 FA 20 B7 24 AB BD DB E9 81 5A FB>)
(  21,<2022-03-17 08:21:22.422 +0100>,<nmr>,<NMR600>,<proc1d>,<TOPSPIN 2.1>,
      <absf ABSG = 5 ABSF2 = 4.757034 ABSF1 = 16.67451
       data hash MD5: 32K
       5F 76 1E 86 4F 06 0E 3F 8D 38 62 32 76 35 EB 72>)
(  22,<2022-03-17 08:21:22.484 +0100>,<nmr>,<NMR600>,<proc1d>,<TOPSPIN 2.1>,
      <absf ABSG = 5 ABSF2 = -7.160447 ABSF1 = 4.757034
       data hash MD5: 32K
       1C 60 CC 7B 7D EE E1 83 FF E8 42 3B 54 31 6B F3>)
(  23,<2022-03-17 08:21:22.547 +0100>,<nmr>,<NMR600>,<proc1d>,<TOPSPIN 2.1>,
      <absf ABSG = 5 ABSF2 = -19.07793 ABSF1 = -7.160447
       data hash MD5: 32K
       D2 9B 26 B1 26 AB 4B 32 94 54 5E CB 58 A4 6A 09>)
$$ D:/spectra/data/abuljan/nmr/marinoaziridinb/6/pdata/1/auditp.txt
(  24,<2023-05-05 18:55:51.065 +0200>,<Ana>,<Desktop-5TLCJFJ>,<disknew>,<TopSpin 4.2.0>,
      <processed data deleted by delp>)
##END=

$$ hash MD5
$$ EE 60 A2 C2 FE C1 14 E1 89 72 C1 C6 2E F4 07 A8
