# Supplementary material for: Total Synthesis and Biological Profiling of Putative (±)-Marinoaziridine B and (±)-N-Methyl Marinoaziridine A
Source: Mar Drugs. 2024 Jul 3;22(7):310. doi: 10.3390/md22070310 (PMC11278217; doi:10.3390/md22070310)
Supplement: Supplementary file 1 [file marinedrugs-22-00310-s001.zip › marinedrugs-3008265 S2 marinoaziridines NMR spectra data/marinoaziridinb/6/pdata/1/cycalc.log]

JY=10.000000, maxcy=200.000000, mincy=5.000000, MI=2.000000
region file = C:/Bruker/TOPSPIN/exp/stan/nmr/lists/scl/13C.CDCl3
(3) regions read successfully
Peak file read and filtered: 15 peaks
0 multiplets detected
Average peak height = 25.675337, Max height = 50.000000
Max peak size= 50.099998 (not used)
Min peak size= 2.567534
Calculated CY value= 9.980041
Calculated CY value after limits applied= 9.980041
