# Supplementary material for: Total Synthesis and Biological Profiling of Putative (±)-Marinoaziridine B and (±)-N-Methyl Marinoaziridine A
Source: Mar Drugs. 2024 Jul 3;22(7):310. doi: 10.3390/md22070310 (PMC11278217; doi:10.3390/md22070310)
Supplement: Supplementary file 1 [file marinedrugs-22-00310-s001.zip › marinedrugs-3008265 S2 marinoaziridines NMR spectra data/marinoaziridinb/6/pdata/1/filteredpeaks.txt]

DU=C:\Bruker\TOPSPIN, USER=acikos, NAME=abuljan_marinoaziridinb_cdcl2_16032022, EXPNO=6, PROCNO=1
F1=230.000ppm, F2=-5.000ppm, MI=2.00cm, MAXI=10000.00cm, PC=1.500
           #     ADDRESS            FREQUENCY         INTENSITY
                           [Hz]        [PPM]
     1      7563.9    24772.869     164.1644        22.72
     2      9644.7    22488.652     149.0274         5.22
     3     11117.2    20872.182     138.3154        28.79
     4     12173.3    19712.855     130.6328        48.12
     5     13107.9    18686.912     123.8341        46.80
     6     13264.2    18515.307     122.6969        47.63
     7     13664.2    18076.180     119.7869        17.77
     8     13693.1    18044.445     119.5766        23.60
     9     14083.0    17616.498     116.7407        50.00
    10     24215.6     6493.363      43.0301        14.45
    11     24677.1     5986.752      39.6729         6.98
    12     26453.4     4036.801      26.7510        15.10
    13     27496.6     2891.600      19.1620        36.44
    14     27575.0     2805.570      18.5919         5.26
    15     30131.2       -0.528      -0.0035        16.25
