# Supplementary material for: Total Synthesis and Biological Profiling of Putative (±)-Marinoaziridine B and (±)-N-Methyl Marinoaziridine A
Source: Mar Drugs. 2024 Jul 3;22(7):310. doi: 10.3390/md22070310 (PMC11278217; doi:10.3390/md22070310)
Supplement: Supplementary file 1 [file marinedrugs-22-00310-s001.zip › marinedrugs-3008265 S2 marinoaziridines NMR spectra data/marinoaziridinb/6/pdata/1/peaklist.xml]

<?xml version="1.0" encoding="UTF-8"?>
<PeakList>
  <PeakList1D>
    <PeakList1DHeader creator="acikos" date="2022-03-17T08:21:22.968+01:00" expNo="6" name="abuljan_marinoaziridinb_cdcl2_16032022" owner="" procNo="1" source="C:\Bruker\TOPSPIN">
      <PeakPickDetails>F1=230.000ppm, F2=-5.000ppm, MI=2.00cm, MAXI=10000.00cm, PC=1.500
      </PeakPickDetails>
    </PeakList1DHeader>
    <Peak1D F1="164.1644" intensity="22.72" type="0"/>
    <Peak1D F1="149.0274" intensity="5.22" type="0"/>
    <Peak1D F1="138.3154" intensity="28.79" type="0"/>
    <Peak1D F1="130.6328" intensity="48.12" type="0"/>
    <Peak1D F1="123.8341" intensity="46.80" type="0"/>
    <Peak1D F1="122.6969" intensity="47.63" type="0"/>
    <Peak1D F1="119.7869" intensity="17.77" type="0"/>
    <Peak1D F1="119.5766" intensity="23.60" type="0"/>
    <Peak1D F1="116.7407" intensity="50.00" type="0"/>
    <Peak1D F1="77.2317" intensity="962.12" type="0"/>
    <Peak1D F1="77.0203" intensity="969.81" type="0"/>
    <Peak1D F1="76.8088" intensity="949.14" type="0"/>
    <Peak1D F1="43.0301" intensity="14.45" type="0"/>
    <Peak1D F1="39.6729" intensity="6.98" type="0"/>
    <Peak1D F1="26.7510" intensity="15.10" type="0"/>
    <Peak1D F1="19.1620" intensity="36.44" type="0"/>
    <Peak1D F1="18.5919" intensity="5.26" type="0"/>
    <Peak1D F1="-0.0036" intensity="16.25" type="0"/>
  </PeakList1D>
</PeakList>
